# Supplementary material for: Disruption of Abcc6 Transporter in Zebrafish Causes Ocular Calcification and Cardiac Fibrosis
Source: Int J Mol Sci. 2020 Dec 29;22(1):278. doi: 10.3390/ijms22010278 (PMC7795442; doi:10.3390/ijms22010278)
Supplement: Supplementary file 1 [file ijms-22-00278-s001.zip]

Archive with 5 entries (4 files):
- ijms-1002133-re-check-supplementary/
- ijms-1002133-re-check-supplementary/Supplemental Figures sjj _1219.pdf
- ijms-1002133-re-check-supplementary/Supplemental legends finalcheck.docx
- ijms-1002133-re-check-supplementary/Supplementary Table S1 sjj_1219.xlsx
- ijms-1002133-re-check-supplementary/Supplementary Table S2 sjj_1219.xls
