# Supplementary material for: Disruption of Abcc6 Transporter in Zebrafish Causes Ocular Calcification and Cardiac Fibrosis
Source: Int J Mol Sci. 2020 Dec 29;22(1):278. doi: 10.3390/ijms22010278 (PMC7795442; doi:10.3390/ijms22010278)
Supplement: Supplementary file 1 [file ijms-22-00278-s001.zip › ijms-1002133-re-check-supplementary/Supplementary Table S1 sjj_1219.xlsx]

## Sheet: primer sequences
					Gene	Primer Sequences (5′–3′)
					β-actin	ACGAACGACCAACCTAAACTCT
					β-actin.rev	TTAGACAACTACCTCCCTTTGC
					abcc6a	ATGGGACTGGAATCAGACGT
						AACAGCTTTGCATTGCAGAGCG
					mmp-9	GAAGCGTTACGGCTACGT
						TTCCATGTCTGGCGAATAG
					snai1b	GCCACGCTCATTTCTTGTCA
						GATATTTGGGCACCAGGGG
					snai1a	CTCCTGCCCACACTGTAACCG
						CATGCGACTGAAGGTGCGAGA
					mmp13a	ATGGTGCAAGGCTATCCCAAGAGT
						GCCTGTTGTTGGAGCCAAACTCAA
					snai2/slug	TTATAGTGAACTGGAGAGTCCAACA
					slug qPCRR	TCCATACTGTTATGGGATTGTACG
					tnc	TTGGAGAAGGCCGGTTGCTAAAAT
						CAGGGTTCAGGCCAGTCAGGATG
					fn1b	ATTCAACGCACGTTCCTACC
						TAATTTTGCCCTTGCCTGAC
					col12a1a	GCTACCCAGGTTTTGCGTAGT
						GTTTGACATGCGTCCTCAGC
					tnr	CGGCTACCACCATAGAGCAG
						TCTAGGCGACCCATGACAGA
					col12a1b	CTTCACGAGGTGTGGACGAA
						TGACGGAGGCATTACTTGGG
					col17a1b	TTCACTGATCAGCAGCAGCA
						CCAGTTCCTGCAGTGGAGAC
					col1a1a	GGCTTCCAGTTCGAGTATGG
						ATGCAATGCTGTTCTTGCAG
					col4a5
					snai3	GTGGTAACAGATAATTCCTTCA
						GCTACAACAATAACAAGTATCAC
					abcc6b.1	TCAGCAAGCATGGATCCAGA
						TGTATACTGCTCGTGCCAGA
					abcc6b.2	CGTCACGTGGTACACAGAAC
						CCACCAGCAGGTAGACCGTC
					abcc1	GAACACTGTGCTGGTTTGGA
						ACTAGGTAGACTGGGGCTAC
