# Supplementary material for: Disruption of Abcc6 Transporter in Zebrafish Causes Ocular Calcification and Cardiac Fibrosis
Source: Int J Mol Sci. 2020 Dec 29;22(1):278. doi: 10.3390/ijms22010278 (PMC7795442; doi:10.3390/ijms22010278)
Supplement: Supplementary file 1 [file ijms-22-00278-s001.zip › ijms-1002133-re-check-supplementary/Supplementary Table S2 sjj_1219.xls]

## Sheet: AB_1heart.gene.fpkm
gene_id	transcript_id(s)	length	expected_count	FPKM	Symbol	Cellular Component	Molecular Function	Biological Process	Kegg Orthology	Nr Description
100000006	NM_001128277.1,XM_005167802.4	2368.33	17	0.44	slc12a8	NA	NA	NA	K14428//solute carrier family 12 (potassium/chloride transporters), member 8	gi|528490410|ref|XP_005167859.1|//PREDICTED: solute carrier family 12 member 8 isoform X2 [Danio rerio];gi|190194288|ref|NP_001121749.1|//solute carrier family 12 member 8 [Danio rerio]
100000009	XM_001340262.8,XM_017356553.2	4745	6	0.08	sema5bb	GO:0016021//integral component of membrane	NA	NA	K06841//semaphorin 5	gi|528481454|ref|XP_001340298.5|//PREDICTED: semaphorin-5B-like isoform X1 [Danio rerio]
100000026	XM_001335943.7,XM_005157541.4	4213	66.61	0.95	aldh3a1	NA	NA	NA	K00128//aldehyde dehydrogenase (NAD+) [EC:1.2.1.3]	gi|189528823|ref|XP_001335979.2|//PREDICTED: fatty aldehyde dehydrogenase isoform X2 [Danio rerio];gi|528501629|ref|XP_005157598.1|//PREDICTED: fatty aldehyde dehydrogenase isoform X1 [Danio rerio]
100000030	XM_017352392.2	1884	43.63	1.41	btr24	GO:0005622//intracellular	GO:0008270//zinc ion binding;GO:0004842//ubiquitin-protein transferase activity	GO:0016567//protein ubiquitination	K12009//tripartite motif-containing protein 27 [EC:2.3.2.27];K10651//tripartite motif-containing protein 21 [EC:2.3.2.27];K12015//tripartite motif-containing protein 39 [EC:2.3.2.27]	gi|326676428|ref|XP_003200575.1|//PREDICTED: E3 ubiquitin-protein ligase TRIM39 [Danio rerio]
100000061	XM_009293967.2	1510	3	0.12	si:ch211-133n4.9	NA	NA	NA	K15049//endonuclease domain-containing 1 protein	gi|688598566|ref|XP_009292242.1|//PREDICTED: endonuclease domain-containing 1 protein [Danio rerio]
100000079	XM_001921984.6	1265	112	5.45	soul5	NA	NA	NA	K01942//biotin---protein ligase [EC:6.3.4.9 6.3.4.10 6.3.4.11 6.3.4.15];K10502//zinc finger and BTB domain-containing protein 22	gi|528475200|ref|XP_001922019.2|//PREDICTED: heme-binding protein 2 [Danio rerio]
100000085	XM_002662803.5,XM_021471872.1	1781.26	1316	45.08	si:ch211-212k18.7	NA	NA	NA	K06501//CD68 antigen	gi|292615904|ref|XP_002662849.1|//PREDICTED: macrosialin [Danio rerio]
100000094	XM_001336435.7	2012	10.52	0.32	lbhl	NA	NA	NA	NA	gi|292623893|ref|XP_001336471.2|//PREDICTED: uncharacterized protein LOC100000094 [Danio rerio]
100000095	XM_002665615.6	718	1	0.09	cckb	NA	NA	NA	K05226//cholecystokinin	gi|326676869|ref|XP_002665661.2|//PREDICTED: cholecystokinin [Danio rerio]
100000098	XM_001336450.8,XM_009297961.3	1229	37	1.85	si:ch211-176l24.4	NA	NA	NA	NA	gi|125854762|ref|XP_001336486.1|//PREDICTED: uncharacterized protein LOC100000098 isoform X1 [Danio rerio]
100000101	NM_001123319.1	1450	491	20.76	kazald3	NA	NA	NA	K08784//HtrA serine peptidase 1 [EC:3.4.21.-]	gi|181344508|ref|NP_001116791.1|//kazal-type serine protease inhibitor domain-containing protein 1 precursor [Danio rerio]
100000104	NM_001089448.1,XM_005159799.4	2442	2	0.05	stra6l	GO:0016021//integral component of membrane	NA	NA	K11536//pyrimidine nucleoside transport protein	gi|528467549|ref|XP_005159856.1|//PREDICTED: STRA6-like isoform X2 [Danio rerio];gi|148232128|ref|NP_001082917.1|//STRA6-like [Danio rerio]
100000119	XM_001340361.8,XM_009292372.3	4499.73	315	4.22	tmem245	NA	NA	NA	K01887//arginyl-tRNA synthetase [EC:6.1.1.19]	gi|966674057|gb|KTG07438.1|//hypothetical protein cypCar_00005093 [Cyprinus carpio]
100000122	XM_001340364.7	7174	318.97	2.67	si:dkey-175g6.5	NA	NA	NA	K01758//cystathionine gamma-lyase [EC:4.4.1.1];K01376//UFM1-specific protease 2 [EC:3.4.22.-]	gi|326671204|ref|XP_001340400.3|//PREDICTED: E3 ubiquitin-protein ligase listerin [Danio rerio]
100000125	NM_001082938.1,XM_005159723.4,XM_005159724.3,XM_009294372.2	2659.61	502.15	11.44	si:ch211-13c6.2	NA	NA	NA	K11657//remodeling and spacing factor 1	gi|528510415|ref|XP_005159781.1|//PREDICTED: uncharacterized protein LOC100000125 isoform X2 [Danio rerio];gi|130498743|ref|NP_001076407.1|//uncharacterized protein LOC100000125 [Danio rerio];gi|528510413|ref|XP_005159780.1|//PREDICTED: uncharacterized protein LOC100000125 isoform X1 [Danio rerio]
100000126	NM_001130075.1	2725	830.5	18.46	si:ch1073-376c22.1	NA	NA	NA	K06777//receptor-type tyrosine-protein phosphatase delta [EC:3.1.3.48]	gi|194272150|ref|NP_001123547.1|//uncharacterized protein LOC100000126 precursor [Danio rerio]
100000131	XM_001340369.6,XM_005161841.4,XM_021469633.1,XM_021469634.1	2875.08	182	3.83	amigo3	NA	NA	NA	K16358//leucine-rich repeat and fibronectin type-III domain-containing protein 5;K19511//peroxidase [EC:1.11.1.7];K16354//leucine-rich repeat and fibronectin type-III domain-containing protein 1	gi|528516722|ref|XP_005161898.1|//PREDICTED: amphoterin-induced protein 3 isoform X1 [Danio rerio];gi|169154896|emb|CAQ14854.1|//novel protein similar to vertebrate amphoterin-induced gene and ORF 3 (AMIGO3), partial [Danio rerio];gi|528516724|ref|XP_001340405.3|//PREDICTED: amphoterin-induced protein 3 isoform X2 [Danio rerio]
100000132	NM_001111231.1,XM_005161888.4,XM_005161889.4	1546	5.25	0.21	kcnk15	GO:0005887//integral component of plasma membrane	GO:0022841//potassium ion leak channel activity	GO:0030322//stabilization of membrane potential;GO:0071805//potassium ion transmembrane transport	K04923//potassium channel subfamily K member 15	gi|528516960|ref|XP_005161945.1|//PREDICTED: potassium channel subfamily K member 15 isoform X1 [Danio rerio];gi|528516962|ref|XP_005161946.1|//PREDICTED: potassium channel subfamily K member 15 isoform X2 [Danio rerio];gi|162139000|ref|NP_001104701.1|//potassium channel subfamily K member 15 [Danio rerio]
100000135	NM_001128075.1,XM_005174259.4	2127	54	1.54	appl2	GO:0005768//endosome	GO:0005515//protein binding	NA	K20132//DCC-interacting protein 13-beta	gi|528520938|ref|XP_005174316.1|//PREDICTED: DCC-interacting protein 13-beta isoform X1 [Danio rerio];gi|189339188|ref|NP_001121547.1|//DCC-interacting protein 13-beta [Danio rerio]
100000140	XM_001340377.7,XM_021473532.1	1678	22	0.8	si:dkey-225f5.5	NA	NA	NA	K06751//major histocompatibility complex, class I	gi|528473916|ref|XP_001340413.4|//PREDICTED: major histocompatibility complex class I-related gene protein-like [Danio rerio]
100000151	NM_001126467.1,XM_021467168.1,XM_021480583.1	4764	284.1	3.59	si:dkey-22o12.2	NA	NA	NA	NA	gi|187608153|ref|NP_001119939.1|//UPF0524 protein C3orf70 homolog A [Danio rerio]
100000155	XM_001335242.7,XM_021472498.1,XM_021472499.1,XM_021479880.1	1761	2	0.07	LOC100000155	NA	NA	NA	K01530//phospholipid-translocating ATPase [EC:3.6.3.1]	gi|326671951|ref|XP_001335278.2|//PREDICTED: testis-expressed sequence 264 protein-like [Danio rerio]
100000160	NM_131430.1	4705	528	6.76	fgfr4	GO:0005768//endosome;GO:0005783//endoplasmic reticulum;GO:0016021//integral component of membrane;GO:0005886//plasma membrane	GO:0005007//fibroblast growth factor-activated receptor activity;GO:0005515//protein binding;GO:0005524//ATP binding	GO:0006468//protein phosphorylation;GO:0008543//fibroblast growth factor receptor signaling pathway;GO:0008284//positive regulation of cell proliferation	K05095//fibroblast growth factor receptor 4 [EC:2.7.10.1]	gi|18858679|ref|NP_571505.1|//fibroblast growth factor receptor 4 precursor [Danio rerio]
100000161	XM_021477665.1	1871	1.16	0.04	si:dkey-83f18.2	NA	NA	NA	K06560//mannose receptor, C type	gi|153792097|ref|NP_001093541.1|//uncharacterized protein LOC100001364 precursor [Danio rerio]
100000165	XM_021470607.1,XM_021470608.1	3392.29	97	1.73	ap3b2	NA	NA	NA	K12397//AP-3 complex subunit beta	gi|688615885|ref|XP_009296028.1|//PREDICTED: AP-3 complex subunit beta-2 isoform X1 [Danio rerio];gi|688615888|ref|XP_009296029.1|//PREDICTED: AP-3 complex subunit beta-2 isoform X2 [Danio rerio]
100000190	XM_001340407.8,XM_021476636.1	5158.78	732.71	8.55	si:ch1073-440b2.1	NA	NA	NA	K12009//tripartite motif-containing protein 27 [EC:2.3.2.27];K20779//E3 ubiquitin-protein ligase RNF168 [EC:2.3.2.27];K15697//RING finger protein 114 [EC:2.3.2.27]	gi|528468231|ref|XP_001340443.5|//PREDICTED: LON peptidase N-terminal domain and RING finger protein 2 [Danio rerio];gi|597792130|ref|XP_007259096.1|//PREDICTED: LON peptidase N-terminal domain and RING finger protein 2 [Astyanax mexicanus]
100000219	XM_001340431.8,XM_017354754.2	1603	3	0.11	si:	NA	NA	NA	K19943//ZW10 interactor	gi|189517039|ref|XP_001340467.2|//PREDICTED: ZW10 interactor [Danio rerio]
100000223	NM_001098190.1	2853	10.99	0.23	si:ch211-214j8.1	GO:0016021//integral component of membrane	NA	NA	K01301//N-acetylated-alpha-linked acidic dipeptidase [EC:3.4.17.21]	gi|157838025|ref|NP_001091660.1|//N-acetylated-alpha-linked acidic dipeptidase-like protein [Danio rerio]
100000230	XM_021478543.1	4487	565	7.59	si:ch211-166a6.5	NA	NA	NA	K03255//protein TIF31	gi|528486790|ref|XP_005172513.1|//PREDICTED: clustered mitochondria protein homolog [Danio rerio]
100000241	XM_017351114.2	1583	3.02	0.12	si:ch1073-83n3.2	NA	NA	NA	NA	gi|292621098|ref|XP_001335880.3|//PREDICTED: uncharacterized protein LOC100000241 [Danio rerio]
100000242	NM_001002707.2	935	1240	82.48	zgc:92606	GO:0005829//cytosol;GO:0000421//autophagosome membrane	NA	GO:0006995//cellular response to nitrogen starvation;GO:0000045//autophagosome assembly;GO:0000422//autophagy of mitochondrion	K08341//GABA(A) receptor-associated protein	gi|50540486|ref|NP_001002707.1|//gamma-aminobutyric acid receptor-associated protein-like [Danio rerio]
100000252	NM_201143.2,XM_005166277.4,XM_021474103.1,XM_021476737.1	5301.19	317.33	3.6	pik3r3b	GO:0005942//phosphatidylinositol 3-kinase complex	GO:0046935//1-phosphatidylinositol-3-kinase regulator activity;GO:0016301//kinase activity	GO:0008286//insulin receptor signaling pathway;GO:0043551//regulation of phosphatidylinositol 3-kinase activity;GO:0046854//phosphatidylinositol phosphorylation	K02649//phosphoinositide-3-kinase regulatory subunit alpha/beta/delta	gi|528482649|ref|XP_005166334.1|//PREDICTED: phosphatidylinositol 3-kinase regulatory subunit gamma isoform X2 [Danio rerio];gi|52138566|ref|NP_957437.2|//phosphatidylinositol 3-kinase regulatory subunit gamma [Danio rerio];gi|528482647|ref|XP_005166333.1|//PREDICTED: phosphatidylinositol 3-kinase regulatory subunit gamma isoform X1 [Danio rerio]
100000253	XM_009303107.3,XM_009303108.3	1084	4	0.23	si:ch73-335l21.2	NA	NA	NA	K11983//E3 ubiquitin-protein ligase RNF182 [EC:2.3.2.27]	gi|688563847|ref|XP_009301382.1|//PREDICTED: RING finger protein 222-like isoform X1 [Danio rerio]
100000256	NM_001100442.1	619	1.01	0.1	crygm2d12	NA	NA	NA	K13596//activin receptor type-2B [EC:2.7.11.30];K16810//TBCC domain-containing protein 1;K01886//glutaminyl-tRNA synthetase [EC:6.1.1.18]	gi|154426316|ref|NP_001093912.1|//crystallin, gamma M2d12 [Danio rerio]
100000275	XM_009292655.3,XM_021467022.1	2694	1	0.02	LOC100000275	NA	NA	NA	K01771//1-phosphatidylinositol phosphodiesterase [EC:4.6.1.13]	gi|688592729|ref|XP_009290930.1|//PREDICTED: uncharacterized protein LOC100000275 [Danio rerio]
100000277	XM_001340472.5	1922	6	0.19	atg2b	NA	NA	NA	K17906//autophagy-related protein 2	gi|966702626|gb|KTG34867.1|//hypothetical protein cypCar_00040157 [Cyprinus carpio]
100000285	XM_021468726.1,XM_021468727.1,XM_021468728.1,XM_021468729.1,XM_021468730.1,XM_021468731.1,XM_021468733.1	1076.69	15	0.86	mettl24	NA	NA	NA	K12816//pre-mRNA-processing factor 17	gi|688603841|ref|XP_009293305.1|//PREDICTED: methyltransferase-like protein 24 isoform X3 [Danio rerio];gi|688603838|ref|XP_009293304.1|//PREDICTED: methyltransferase-like protein 24 isoform X2 [Danio rerio];gi|528512575|ref|XP_005160971.1|//PREDICTED: methyltransferase-like protein 24 isoform X4 [Danio rerio];gi|292624991|ref|XP_002665851.1|//PREDICTED: methyltransferase-like protein 24 isoform …
100000303	NM_001146305.1	4599	642.97	8.42	plxdc2	GO:0016021//integral component of membrane	NA	NA	NA	gi|226423850|ref|NP_001139777.1|//plexin domain-containing protein 2 precursor [Danio rerio]
100000319	NM_001024411.1	1025	1	0.06	pbld	NA	NA	NA	NA	gi|66773120|ref|NP_001019582.1|//MAWD binding protein like [Danio rerio]
100000322	NM_001001849.1,XM_005173468.2,XM_005173469.3	2566	1.04	0.02	trpv6	GO:0005887//integral component of plasma membrane	GO:0005262//calcium channel activity	GO:0051592//response to calcium ion;GO:0055085//transmembrane transport;GO:0070509//calcium ion import;GO:0055074//calcium ion homeostasis;GO:0042539//hypotonic salinity response;GO:0045893//positive regulation of transcription, DNA-templated	K04975//transient receptor potential cation channel subfamily V member 6	gi|49227698|ref|NP_001001849.1|//transient receptor potential cation channel subfamily V member 6 [Danio rerio];gi|528503221|ref|XP_005173525.1|//PREDICTED: transient receptor potential cation channel subfamily V member 6 isoform X1 [Danio rerio]
100000325	NM_001100068.1	1574	24	0.93	rragcb	NA	NA	NA	K16186//Ras-related GTP-binding protein C/D	gi|153792377|ref|NP_001093538.1|//uncharacterized protein LOC100000325 [Danio rerio]
100000326	NM_001007370.1	1161	81	4.3	gpn3	NA	GO:0016787//hydrolase activity;GO:0005525//GTP binding	NA	K06883//uncharacterized protein	gi|55925193|ref|NP_001007371.1|//GPN-loop GTPase 3 [Danio rerio]
100000332	XM_001922608.6	1147	91	4.9	si:ch73-335l21.4	NA	NA	NA	K11983//E3 ubiquitin-protein ligase RNF182 [EC:2.3.2.27]	gi|189521262|ref|XP_001922643.1|//PREDICTED: E3 ubiquitin-protein ligase RNF182-like [Danio rerio]
100000333	NM_001113640.1,XM_005167331.3	667.84	85	8.05	ankrd39	NA	NA	NA	K10380//ankyrin	gi|165972481|ref|NP_001107112.1|//ankyrin repeat domain-containing protein 39 [Danio rerio]
100000341	NM_001110121.1	559	7374.97	843.56	rps23	GO:0022627//cytosolic small ribosomal subunit	GO:0003735//structural constituent of ribosome	GO:0006412//translation	K02973//small subunit ribosomal protein S23e	gi|158534025|ref|NP_001103591.1|//40S ribosomal protein S23 [Danio rerio]
100000342	XM_021480214.1	1478	9	0.37	mapta	NA	NA	NA	K04380//microtubule-associated protein tau	gi|688578896|ref|XP_009304694.1|//PREDICTED: microtubule-associated protein tau [Danio rerio]
100000353	XM_017351807.2,XM_017351808.2,XM_021473129.1,XM_021473130.1	5468.36	19.26	0.21	ttbk1b	NA	NA	NA	K08815//tau tubulin kinase [EC:2.7.11.26]	gi|528506092|ref|XP_005158761.1|//PREDICTED: tau-tubulin kinase 1 isoform X2 [Danio rerio];gi|528506088|ref|XP_001340575.3|//PREDICTED: tau-tubulin kinase 1 isoform X1 [Danio rerio]
100000365	XM_009296559.3,XM_009296560.3,XM_017353787.2	2106.41	314.74	9.09	LOC100000365	NA	NA	NA	K01735//3-dehydroquinate synthase [EC:4.2.3.4]	gi|688610207|ref|XP_009294835.1|//PREDICTED: pentafunctional AROM polypeptide-like isoform X2 [Danio rerio];gi|688610204|ref|XP_009294834.1|//PREDICTED: pentafunctional AROM polypeptide-like isoform X1 [Danio rerio]
100000381	NM_001114466.1,XM_005166000.4,XM_017356415.2	2603	10	0.23	zgc:172271	GO:0005615//extracellular space	GO:0046872//metal ion binding	GO:0055072//iron ion homeostasis;GO:0006811//ion transport	K14736//transferrin	gi|528482820|ref|XP_005166057.1|//PREDICTED: uncharacterized protein LOC100000381 isoform X1 [Danio rerio];gi|167555228|ref|NP_001107938.1|//uncharacterized protein LOC100000381 precursor [Danio rerio];gi|688561072|ref|XP_009300803.1|//PREDICTED: uncharacterized protein LOC100000381 isoform X2 [Danio rerio]
100000387	NM_001316946.1,XM_001340566.6	2387.5	2	0.05	opn7d	GO:0005887//integral component of plasma membrane;GO:0001750//photoreceptor outer segment	GO:0008020//G-protein coupled photoreceptor activity	GO:0007186//G-protein coupled receptor signaling pathway;GO:0071482//cellular response to light stimulus;GO:0007602//phototransduction;GO:0007601//visual perception;GO:0018298//protein-chromophore linkage	K08385//G0-opsin	gi|948284341|ref|NP_001303875.1|//uncharacterized protein LOC100000387 [Danio rerio]
100000398	NM_212714.1,XM_005157562.4	1981.32	891	27.38	poldip2	NA	GO:0003677//DNA binding	NA	K17809//polymerase delta-interacting protein 2	gi|47086611|ref|NP_997879.1|//polymerase delta-interacting protein 2 [Danio rerio]
100000399	NM_001114738.1,XM_021466569.1	2701.15	200	4.49	dnase2	GO:0005622//intracellular	GO:0004531//deoxyribonuclease II activity	GO:0006309//apoptotic DNA fragmentation	K01158//deoxyribonuclease II [EC:3.1.22.1]	gi|168229180|ref|NP_001108210.1|//deoxyribonuclease-2-alpha precursor [Danio rerio]
100000415	XM_001340588.8	1696	48.23	1.74	atp6ap1la	NA	NA	NA	K03662//V-type H+-transporting ATPase S1 subunit	gi|189525649|ref|XP_001340624.2|//PREDICTED: V-type proton ATPase subunit S1-like protein [Danio rerio]
100000463	NM_001113641.1,XM_005167373.3	1357	1.92	0.09	si:ch211-170d8.5	NA	NA	NA	K10059//C-type lectin domain family 4 member E;K06721//C-type lectin domain family 10 member A	gi|165972503|ref|NP_001107113.1|//uncharacterized protein LOC100000463 [Danio rerio];gi|528488386|ref|XP_005167430.1|//PREDICTED: uncharacterized protein LOC100000463 isoform X1 [Danio rerio]
100000470	NM_001003759.1	1085	12.67	0.72	pbldp	NA	NA	NA	NA	gi|57524661|ref|NP_001003759.1|//phenazine biosynthesis-like protein domain containing 1 [Danio rerio]
100000471	NM_001083577.1	3079	1271	24.97	rtf1	GO:0016593//Cdc73/Paf1 complex	GO:0003677//DNA binding	GO:0006368//transcription elongation from RNA polymerase II promoter;GO:0014032//neural crest cell development;GO:0043473//pigmentation;GO:0007507//heart development;GO:0001756//somitogenesis;GO:0016570//histone modification;GO:0036342//post-anal tail morphogenesis	K15178//RNA polymerase-associated protein RTF1	gi|136255554|ref|NP_001077046.1|//RNA polymerase-associated protein RTF1 homolog [Danio rerio]
100000478	NM_001083875.1	1823	162	5.42	mgat2	GO:0005795//Golgi stack;GO:0016021//integral component of membrane	GO:0008455//alpha-1,6-mannosylglycoprotein 2-beta-N-acetylglucosaminyltransferase activity;GO:0016747//transferase activity, transferring acyl groups other than amino-acyl groups	GO:0009312//oligosaccharide biosynthetic process;GO:0001878//response to yeast	K00736//alpha-1,6-mannosyl-glycoprotein beta-1,2-N-acetylglucosaminyltransferase [EC:2.4.1.143]	gi|139948689|ref|NP_001077344.1|//alpha-1,6-mannosyl-glycoprotein 2-beta-N-acetylglucosaminyltransferase [Danio rerio]
100000479	NM_213530.1	1643	746	27.75	ube2g1b	GO:0005737//cytoplasm	GO:0061630//ubiquitin protein ligase activity;GO:0005524//ATP binding;GO:0031625//ubiquitin protein ligase binding	GO:0006511//ubiquitin-dependent protein catabolic process;GO:0000209//protein polyubiquitination	K10575//ubiquitin-conjugating enzyme E2 G1 [EC:2.3.2.23]	gi|47087229|ref|NP_998695.1|//ubiquitin-conjugating enzyme E2G 1 [Danio rerio]
100000492	NM_001082940.2	4156	2	0.03	mafaa	GO:0005634//nucleus	GO:0001228//transcriptional activator activity, RNA polymerase II transcription regulatory region sequence-specific DNA binding;GO:0043565//sequence-specific DNA binding	GO:0006357//regulation of transcription from RNA polymerase II promoter	K07595//transcription factor MAFA	gi|130498907|ref|NP_001076409.1|//transcription factor MafA [Danio rerio]
100000500	XM_001340647.5,XM_021480342.1	2249.45	97	2.62	sost	NA	NA	NA	K16834//sclerostin	gi|125831489|ref|XP_001340683.1|//PREDICTED: sclerostin [Danio rerio]
100000502	XM_001340649.5	1065	9.67	0.56	clrn3	NA	NA	NA	NA	gi|125832022|ref|XP_001340685.1|//PREDICTED: clarin-3 [Danio rerio]
100000504	XM_021472037.1	1913	3	0.1	LOC100000504	NA	NA	NA	K15261//poly [ADP-ribose] polymerase 10/14/15 [EC:2.4.2.30]	gi|688540482|ref|XP_009291598.1|//PREDICTED: GTPase IMAP family member 8-like [Danio rerio]
100000517	XM_009293969.3,XM_021468248.1,XM_021468249.1,XM_021468250.1,XM_021468251.1	8726.32	242	1.66	hivep1	GO:0005634//nucleus	GO:0008270//zinc ion binding;GO:0043565//sequence-specific DNA binding;GO:0001206//transcriptional repressor activity, RNA polymerase II distal enhancer sequence-specific binding;GO:0044212//transcription regulatory region DNA binding	GO:0007165//signal transduction;GO:0007275//multicellular organism development;GO:0006366//transcription from RNA polymerase II promoter	K09239//human immunodeficiency virus type I enhancer-binding protein	gi|688598580|ref|XP_009292245.1|//PREDICTED: zinc finger protein 40 isoform X4 [Danio rerio];gi|688598568|ref|XP_009292243.1|//PREDICTED: zinc finger protein 40 isoform X1 [Danio rerio];gi|528508967|ref|XP_001340699.4|//PREDICTED: zinc finger protein 40 isoform X2 [Danio rerio]
100000526	XM_001340672.7,XM_005170340.4	4107.6	1893	27.79	sec24a	NA	NA	NA	K14007//protein transport protein SEC24	gi|292625812|ref|XP_001340708.3|//PREDICTED: protein transport protein Sec24A isoform X1 [Danio rerio];gi|528514703|ref|XP_005170397.1|//PREDICTED: protein transport protein Sec24A isoform X2 [Danio rerio]
100000527	XM_001340673.7	4310	20.94	0.29	si:ch211-246m6.4	NA	NA	NA	K09070//transcription factor 15	gi|125850149|ref|XP_001340709.1|//PREDICTED: transcription factor 15-like [Danio rerio]
100000532	NM_001351698.1	917	1	0.07	rpp25a	NA	NA	NA	K14525//ribonucleases P/MRP protein subunit RPP25 [EC:3.1.26.5]	gi|688617377|ref|XP_009296375.1|//PREDICTED: ribonuclease P protein subunit p25-like protein [Danio rerio]
100000537	NM_001122743.1,XM_017354919.2	2758	186	4.08	prdm4	NA	NA	NA	K12463//PR domain zinc finger protein 4	gi|170172581|ref|NP_001116215.1|//PR domain zinc finger protein 4 [Danio rerio]
100000539	NM_001098191.1,XM_005171769.4,XM_009301439.3	2427.57	65	1.62	si:ch211-214j8.12	NA	NA	NA	NA	gi|148232441|ref|NP_001091661.1|//uncharacterized protein LOC100000539 [Danio rerio]
100000544	XM_009302523.3,XM_017356646.2,XM_021477190.1	3814.99	98.29	1.55	ptger3	NA	NA	NA	K04260//prostaglandin E receptor 3	gi|688561043|ref|XP_009300797.1|//PREDICTED: prostaglandin E2 receptor EP3 subtype isoform X1 [Danio rerio];gi|688561046|ref|XP_009300798.1|//PREDICTED: prostaglandin E2 receptor EP3 subtype isoform X2 [Danio rerio]
100000545	XM_009302777.3	2437	5	0.12	LOC100000545	NA	NA	NA	K08400//G protein-coupled bile acid receptor 1	gi|688562398|ref|XP_009301052.1|//PREDICTED: G-protein coupled bile acid receptor 1-like [Danio rerio]
100000558	NM_001114555.1,XM_021479523.1	689	2	0.18	vipb	GO:0005576//extracellular region	GO:0005179//hormone activity	GO:0048255//mRNA stabilization;GO:0070459//prolactin secretion	K05264//vasoactive intestinal peptide	gi|167621468|ref|NP_001108027.1|//VIP peptides precursor [Danio rerio]
100000559	NM_001327932.1	949	18	1.18	vkorc1	NA	NA	NA	K05357//vitamin-K-epoxide reductase (warfarin-sensitive) [EC:1.17.4.4]	gi|125830447|ref|XP_001336460.1|//PREDICTED: vitamin K epoxide reductase complex subunit 1-like protein 1 [Danio rerio]
100000560	NM_001171032.1	2929	5.88	0.12	si:rp71-36n21.1	NA	NA	NA	NA	gi|283549193|ref|NP_001164503.1|//si:rp71-36n21.1 [Danio rerio]
100000570	NM_199823.1	1873	297	9.67	hirip3	NA	NA	GO:0007420//brain development	NA	gi|41054175|ref|NP_956117.1|//HIRA-interacting protein 3 [Danio rerio]
100000576	NM_001201361.1,XM_005166405.4,XM_021477364.1,XM_021477365.1	2261.88	289	7.76	abcf2b	NA	GO:0005524//ATP binding;GO:0016887//ATPase activity	NA	K06185//ATP-binding cassette, subfamily F, member 2	gi|528485659|ref|XP_005166462.1|//PREDICTED: ATP-binding cassette, sub-family F, member 2-like isoform X1 [Danio rerio];gi|318103635|ref|NP_001188290.1|//ATP-binding cassette, sub-family F, member 2-like [Danio rerio]
100000577	NM_001002692.1	2650	604	13.81	ppp1r14bb	GO:0005737//cytoplasm	GO:0004865//protein serine/threonine phosphatase inhibitor activity	GO:0042325//regulation of phosphorylation;GO:0043086//negative regulation of catalytic activity;GO:0045087//innate immune response;GO:0035304//regulation of protein dephosphorylation	K17555//protein phosphatase 1 regulatory subunit 14B	gi|50540450|ref|NP_001002692.1|//protein phosphatase 1, regulatory (inhibitor) subunit 14Bb [Danio rerio]
100000597	NM_001256029.1,XM_005158466.4,XM_005158469.4,XM_009292676.3,XM_009292677.3,XM_009292679.3,XM_017351302.2	2107.75	1147	33.1	sept7b	NA	NA	NA	K16944//septin 7	gi|528505054|ref|XP_005158523.1|//PREDICTED: septin-7 isoform X3 [Danio rerio];gi|688592819|ref|XP_009290954.1|//PREDICTED: septin-7 isoform X6 [Danio rerio];gi|365733587|ref|NP_001242958.1|//septin-7 [Danio rerio];gi|688592809|ref|XP_009290951.1|//PREDICTED: septin-7 isoform X2 [Danio rerio];gi|528505060|ref|XP_005158526.1|//PREDICTED: septin-7 isoform X1 [Danio rerio]
100000615	XM_005163974.4,XM_021471430.1	3476.56	36	0.63	syt3	NA	NA	NA	K19903//synaptotagmin-3	gi|528474212|ref|XP_005164031.1|//PREDICTED: synaptotagmin-3 isoform X1 [Danio rerio]
100000629	XM_001340752.8	6258	42	0.4	si:ch211-136m16.8	NA	NA	NA	NA	gi|528495326|ref|XP_001340788.4|//PREDICTED: early endosome antigen 1-like [Danio rerio]
100000633	XM_009304167.3,XM_009304169.3,XM_017357516.2	2173	6.7	0.19	LOC100000633	NA	NA	NA	K03260//translation initiation factor 4G;K12023//tripartite motif-containing protein 47;K12172//E3 SUMO-protein ligase RanBP2;K12006//tripartite motif-containing protein 16	gi|688568822|ref|XP_009302442.1|//PREDICTED: RING finger protein PSH1 isoform X1 [Danio rerio];gi|688568827|ref|XP_009302444.1|//PREDICTED: E3 ubiquitin/ISG15 ligase TRIM25 isoform X2 [Danio rerio]
100000637	XM_021469887.1	2914	200.98	4.17	pkp1	NA	NA	NA	K10387//plakophilin 1	gi|528517201|ref|XP_001340795.5|//PREDICTED: plakophilin-1 [Danio rerio]
100000640	NM_001045411.1	1604	1	0.04	zgc:153256	GO:0005795//Golgi stack;GO:0016021//integral component of membrane;GO:0005802//trans-Golgi network;GO:0000139//Golgi membrane	GO:0070738//tubulin-glycine ligase activity;GO:0070740//tubulin-glutamic acid ligase activity;GO:0070736//protein-glycine ligase activity, initiating;GO:0008766//UDP-N-acetylmuramoylalanyl-D-glutamyl-2,6-diaminopimelate-D-alanyl-D-alanine ligase activity;GO:0018169//ribosomal S6-glutamic acid ligase activity;GO:0004842//ubiquitin-protein transferase activity;GO:0070737//protein-glycine ligase act…	GO:0016567//protein ubiquitination	K10659//E3 ubiquitin-protein ligase MARCH4/9/11 [EC:2.3.2.27]	gi|113679028|ref|NP_001038876.1|//E3 ubiquitin-protein ligase MARCH4 precursor [Danio rerio]
100000646	XM_001334662.7	772	39	3.17	chchd5	NA	NA	NA	NA	gi|125810837|ref|XP_001334698.1|//PREDICTED: coiled-coil-helix-coiled-coil-helix domain-containing protein 5 [Danio rerio]
100000647	NM_001077151.1	2098	222	6.44	kctd13	NA	NA	GO:0043065//positive regulation of apoptotic process;GO:0061351//neural precursor cell proliferation;GO:0021952//central nervous system projection neuron axonogenesis;GO:0051260//protein homooligomerization;GO:0006811//ion transport;GO:0007420//brain development	K15074//BTB/POZ domain-containing adapter for CUL3-mediated RhoA degradation protein	gi|116004523|ref|NP_001070619.1|//BTB/POZ domain-containing adapter for CUL3-mediated RhoA degradation protein 1 [Danio rerio]
100000654	XM_001337169.6	3056	207	4.1	chpf2	NA	NA	NA	K03419//chondroitin polymerizing factor 2 [EC:2.4.1.226]	gi|125822006|ref|XP_001337205.1|//PREDICTED: chondroitin sulfate glucuronyltransferase [Danio rerio]
100000656	NM_001145622.1	1245	4	0.2	lrrc58a	NA	NA	NA	K19613//leucine-rich repeat protein SHOC2	gi|224496046|ref|NP_001139094.1|//leucine rich repeat containing 58 [Danio rerio]
100000660	NM_001098758.1,XM_021479088.1	1925.57	173	5.47	ppwd1	NA	GO:0003755//peptidyl-prolyl cis-trans isomerase activity	GO:0006457//protein folding;GO:0000413//protein peptidyl-prolyl isomerization	K12736//peptidylprolyl isomerase domain and WD repeat-containing protein 1 [EC:5.2.1.8]	gi|148922907|ref|NP_001092228.1|//peptidylprolyl isomerase domain and WD repeat-containing protein 1 [Danio rerio]
100000665	XM_001340782.8,XM_021472556.1	4098	8	0.12	dusp3a	NA	NA	NA	K17614//dual specificity phosphatase 3 [EC:3.1.3.16 3.1.3.48]	gi|189526079|ref|XP_001340818.2|//PREDICTED: dual specificity protein phosphatase 3 [Danio rerio]
100000675	XM_001919666.6,XM_021474344.1	1374	2.58	0.12	pimr190	NA	NA	NA	K08807//proto-oncogene serine/threonine-protein kinase Pim-3 [EC:2.7.11.1];K08806//proto-oncogene serine/threonine-protein kinase Pim-2 [EC:2.7.11.1]	gi|688588277|ref|XP_009290026.1|//PREDICTED: serine/threonine-protein kinase ppk6-like [Danio rerio]
100000684	NM_001109733.1,XM_005161128.3	1420.74	26.96	1.16	neu3.5	GO:0016020//membrane;GO:0043231//intracellular membrane-bounded organelle;GO:0005829//cytosol;GO:0005737//cytoplasm	GO:0004308//exo-alpha-sialidase activity	GO:0009313//oligosaccharide catabolic process;GO:0006689//ganglioside catabolic process	K12357//sialidase-2/3/4 [EC:3.2.1.18]	gi|157841278|ref|NP_001103203.1|//uncharacterized protein LOC100000684 [Danio rerio];gi|528513418|ref|XP_005161185.1|//PREDICTED: uncharacterized protein LOC100000684 isoform X1 [Danio rerio]
100000685	XM_021469264.1,XM_021469265.1,XM_021469266.1	3108	3	0.06	slc22a5	NA	NA	NA	K08202//MFS transporter, OCT family, solute carrier family 22 (organic cation transporter), member 4/5	gi|688606987|ref|XP_009294016.1|//PREDICTED: solute carrier family 22 member 4 [Danio rerio]
100000686	XM_003200968.5	2110	7.23	0.21	zgc:171601	NA	NA	NA	K06582//natural killer cell receptor 2B4;K06570//lymphocyte antigen 9;K06511//CD84 antigen	gi|158253983|gb|AAI53990.1|//Zgc:171601 protein [Danio rerio]
100000687	NM_001260501.1,XM_021469709.1	3490.71	13	0.22	scube3	NA	GO:0005509//calcium ion binding	GO:0007224//smoothened signaling pathway;GO:0048741//skeletal muscle fiber development	K06825//fibrillin 1	gi|386781668|ref|NP_001247430.1|//signal peptide, CUB and EGF-like domain-containing protein 3 precursor [Danio rerio];gi|666410900|gb|AIG14184.1|//Scube3 [Danio rerio]
100000688	XM_001340803.8	4644	1	0.01	cntn3a.2	NA	NA	NA	K06761//contactin 3	gi|528517390|ref|XP_001340839.5|//PREDICTED: contactin-3 isoform X1 [Danio rerio]
100000709	NM_001082551.1	5347	102	1.15	whsc1	NA	NA	NA	K11424//histone-lysine N-methyltransferase NSD2 [EC:2.1.1.43]	gi|128485462|ref|NP_001076020.1|//probable histone-lysine N-methyltransferase NSD2 [Danio rerio]
100000710	NM_001017773.1	1036	55	3.29	tspan15	GO:0005887//integral component of plasma membrane	NA	GO:0045747//positive regulation of Notch signaling pathway	K17297//tetraspanin-15	gi|62955519|ref|NP_001017773.1|//tetraspanin-15 [Danio rerio]
100000713	XM_001336831.6	1278	360	17.33	LOC100000713	NA	NA	NA	NA	gi|125848729|ref|XP_001336867.1|//PREDICTED: mitochondrial fission factor-like isoform X1 [Danio rerio]
100000715	NM_001114468.1,XM_021468802.1,XM_021468803.1	1372.78	783	35.02	msl1a	GO:0072487//MSL complex	GO:0003682//chromatin binding	GO:0043984//histone H4-K16 acetylation	K13163//male-specific lethal 1	gi|167555065|ref|NP_001107940.1|//male-specific lethal 1-like 1 [Danio rerio]
100000720	XM_005172047.4,XM_005172048.4	4806.74	522.78	6.55	abl1	NA	NA	NA	K06619//abelson tyrosine-protein kinase 1 [EC:2.7.10.2]	gi|528481254|ref|XP_005172105.1|//PREDICTED: tyrosine-protein kinase ABL1 isoform X2 [Danio rerio];gi|528481251|ref|XP_005172104.1|//PREDICTED: tyrosine-protein kinase ABL1 isoform X1 [Danio rerio]
100000748	XM_001340855.8,XM_021473091.1	2281.78	15	0.4	LOC100000748	NA	NA	NA	NA	gi|528473378|ref|XP_001340891.5|//PREDICTED: uncharacterized protein LOC100000748 [Danio rerio]
100000750	XM_002661194.6,XM_021474330.1	1425.19	2544	109.48	g6pcb	NA	NA	NA	K01084//glucose-6-phosphatase [EC:3.1.3.9]	gi|326666053|ref|XP_002661240.2|//PREDICTED: glucose-6-phosphatase [Danio rerio]
100000752	XM_017355833.2	2983	209.28	4.24	LOC100000752	NA	GO:0005488//binding	NA	K09228//KRAB domain-containing zinc finger protein	gi|688550070|ref|XP_009298924.1|//PREDICTED: gastrula zinc finger protein XlCGF8.2DB-like [Danio rerio]
100000768	XM_001336813.5	1127	164.98	9.04	wu:fc75a09	NA	NA	NA	NA	gi|125804605|ref|XP_001336849.1|//PREDICTED: uncharacterized protein wu:fc75a09 [Danio rerio]
100000771	NM_200212.1,XM_005169450.4	776.73	10	0.81	pvalb3	NA	GO:0005509//calcium ion binding	NA	K02183//calmodulin	gi|41055570|ref|NP_956506.1|//parvalbumin isoform 1b [Danio rerio]
100000772	XM_005158030.4	4655	107	1.38	LOC100000772	NA	NA	NA	K09228//KRAB domain-containing zinc finger protein	gi|528504063|ref|XP_005158087.1|//PREDICTED: zinc finger protein 883-like [Danio rerio]
100000775	NM_181559.2	1968	1304	40.35	glula	NA	GO:0004356//glutamate-ammonia ligase activity;GO:0005524//ATP binding	GO:0006542//glutamine biosynthetic process	K01915//glutamine synthetase [EC:6.3.1.2]	gi|31581593|ref|NP_853537.1|//glutamine synthetase 1 [Danio rerio]
100000787	XM_009291266.3,XM_009291274.3,XM_021473903.1,XM_021473904.1	4284.98	7	0.1	fam160a1a	NA	NA	NA	NA	gi|688532578|ref|XP_009289541.1|//PREDICTED: protein FAM160A1 [Danio rerio]
100000797	XM_001340889.6	4014	13.77	0.21	nyap2a	GO:0005622//intracellular	NA	GO:0048812//neuron projection morphogenesis;GO:0014065//phosphatidylinositol 3-kinase signaling	K17481//myosin XVI	gi|528502328|ref|XP_001340925.3|//PREDICTED: neuronal tyrosine-phosphorylated phosphoinositide-3-kinase adapter 2 [Danio rerio]
100000800	NM_001159836.1,XM_005158882.4	3018.74	21	0.42	tmem63c	GO:0016021//integral component of membrane	NA	NA	K10165//nucleotide-binding oligomerization domain-containing protein 2	gi|528506844|ref|XP_005158939.1|//PREDICTED: calcium permeable stress-gated cation channel 1 isoform X1 [Danio rerio];gi|229577084|ref|NP_001153308.1|//calcium permeable stress-gated cation channel 1 [Danio rerio]
100000808	NM_001082941.1,XM_005168533.4	4357.66	256	3.54	zbed4	NA	GO:0003677//DNA binding;GO:0046983//protein dimerization activity	NA	K01835//phosphoglucomutase [EC:5.4.2.2];K14312//nuclear pore complex protein Nup155;K06496//selectin, platele;K20796//histone-lysine N-methyltransferase PRDM7/9 [EC:2.1.1.43];K14864//tRNA (cytidine32/guanosine34-2'-O)-methyltransferase [EC:2.1.1.205]	gi|130507929|ref|NP_001076410.1|//zinc finger BED domain-containing protein 4 [Danio rerio]
100000812	XM_005170532.4	1910	5	0.16	si:dkey-172o19.2	NA	NA	NA	K09059//nuclear factor, interleukin 3 regulated	gi|528516198|ref|XP_005170589.1|//PREDICTED: nuclear factor interleukin-3-regulated protein [Danio rerio]
100000814	XM_005162836.4,XM_005162837.4,XM_009297549.3,XM_021470362.1	2836.84	16	0.34	palmdb	NA	NA	NA	K16519//A-kinase anchor protein 2	gi|528520142|ref|XP_005162893.1|//PREDICTED: palmdelphin isoform X1 [Danio rerio];gi|528520144|ref|XP_005162894.1|//PREDICTED: paralemmin-2 isoform X3 [Danio rerio]
100000832	XM_001340918.6,XM_009303105.3	2580	15.85	0.37	LOC100000832	NA	NA	NA	K12009//tripartite motif-containing protein 27 [EC:2.3.2.27]	gi|528484601|ref|XP_001340954.2|//PREDICTED: E3 ubiquitin-protein ligase TRIM39-like [Danio rerio]
100000836	NM_001134683.1	694	152	13.82	rps8b	GO:0022627//cytosolic small ribosomal subunit	GO:0003735//structural constituent of ribosome	GO:0000462//maturation of SSU-rRNA from tricistronic rRNA transcript (SSU-rRNA, 5.8S rRNA, LSU-rRNA);GO:0006412//translation	K02995//small subunit ribosomal protein S8e	gi|197927380|ref|NP_001128155.1|//40S ribosomal protein S8 [Danio rerio]
100000842	NM_001007317.1,XM_005168381.4	1450	162	6.85	gemin8	GO:0005634//nucleus;GO:0032797//SMN complex;GO:0034719//SMN-Sm protein complex;GO:0005829//cytosol	NA	GO:0000387//spliceosomal snRNP assembly	K13136//gem associated protein 8	gi|528468249|ref|XP_005168438.1|//PREDICTED: gem-associated protein 8 isoform X1 [Danio rerio];gi|55925526|ref|NP_001007318.1|//gem-associated protein 8 [Danio rerio]
100000849	NM_001126468.1	1060	113	6.6	si:dkeyp-94h10.5	NA	NA	NA	K15032//mTERF domain-containing protein, mitochondrial	gi|187608004|ref|NP_001119940.1|//transcription termination factor 4, mitochondrial [Danio rerio]
100000855	NM_001002083.1	1165	192	10.17	fam173a	GO:0016021//integral component of membrane	NA	NA	NA	gi|50344820|ref|NP_001002083.1|//protein FAM173A [Danio rerio]
100000859	NM_207068.1	2303	462	12.18	ehhadh	GO:0005777//peroxisome	GO:0016829//lyase activity;GO:0016853//isomerase activity;GO:0003857//3-hydroxyacyl-CoA dehydrogenase activity	GO:0006635//fatty acid beta-oxidation	K07514//enoyl-CoA hydratase / 3-hydroxyacyl-CoA dehydrogenase / 3,2-trans-enoyl-CoA isomerase [EC:4.2.1.17 1.1.1.35 5.3.3.8]	gi|46309503|ref|NP_996951.1|//peroxisomal bifunctional enzyme [Danio rerio]
100000862	NM_001326522.1	618	524	53.85	smdt1b	NA	NA	NA	NA	gi|125804619|ref|XP_001340971.1|//PREDICTED: essential MCU regulator, mitochondrial-like [Danio rerio]
100000880	XM_009291751.3,XM_021466433.1	2340	1.05	0.03	si:ch211-198e20.10	NA	NA	NA	K08807//proto-oncogene serine/threonine-protein kinase Pim-3 [EC:2.7.11.1];K08806//proto-oncogene serine/threonine-protein kinase Pim-2 [EC:2.7.11.1]	gi|688588277|ref|XP_009290026.1|//PREDICTED: serine/threonine-protein kinase ppk6-like [Danio rerio]
100000883	NM_001146098.2	1260	187.77	9.17	rpz6	NA	NA	NA	NA	gi|528504988|ref|XP_005158476.1|//PREDICTED: uncharacterized protein LOC100000883 isoform X1 [Danio rerio]
100000884	XM_017351826.2	3428	4.08	0.07	LOC100000884	NA	NA	NA	K19522//membrane transport protein XK	gi|189530927|ref|XP_001340990.2|//PREDICTED: XK-related protein 5 [Danio rerio]
100000890	XM_001340960.5,XM_021467905.1	1683	2	0.07	LOC100000890	NA	NA	NA	NA	gi|125844015|ref|XP_001340996.1|//PREDICTED: dapper homolog 3-like isoform X1 [Danio rerio];gi|688598197|ref|XP_009292156.1|//PREDICTED: dapper homolog 3-like isoform X2 [Danio rerio]
100000896	XM_002666369.5,XM_005174059.3,XM_009296504.2	6373	153	1.44	rubcn	NA	NA	NA	K19330//run domain Beclin-1 interacting and cysteine-rich containing protein	gi|528516752|ref|XP_002666415.3|//PREDICTED: run domain Beclin-1 interacting and cysteine-rich containing protein isoform X2 [Danio rerio];gi|688609893|ref|XP_009294779.1|//PREDICTED: run domain Beclin-1 interacting and cysteine-rich containing protein isoform X3 [Danio rerio];gi|528516750|ref|XP_005174116.1|//PREDICTED: run domain Beclin-1 interacting and cysteine-rich containing protein isoform…
100000903	NM_001317762.1,XM_001340972.7	2246	8	0.22	prf1.1	GO:0005579//membrane attack complex	NA	GO:0006955//immune response	K07818//perforin 1	gi|960139220|ref|NP_001304691.1|//uncharacterized protein LOC100000903 precursor [Danio rerio]
100000923	NM_001202492.1	1714	54.94	1.96	si:dkey-11p10.10	NA	NA	NA	K07989//EWS/FLI1 activated transcript 2	gi|321267485|ref|NP_001189421.1|//SH2 domain-containing protein 1B [Danio rerio]
100000931	XM_021479937.1	6236	6	0.06	eml6	NA	NA	NA	K18598//echinoderm microtubule-associated protein-like 6	gi|688578326|ref|XP_009304585.1|//PREDICTED: echinoderm microtubule-associated protein-like 6, partial [Danio rerio]
100000934	NM_001288816.1,XM_009293277.3	2433.19	98	2.44	unc93b1	GO:0016021//integral component of membrane	NA	GO:0034121//regulation of toll-like receptor signaling pathway	K16600//tubulin polyglutamylase TTLL2 [EC:6.-.-.-]	gi|571330766|ref|NP_001275745.1|//protein unc-93 homolog B1 [Danio rerio]
100000938	XM_001341002.5	3347	101.22	1.83	cass4	NA	NA	NA	K16832//enhancer of filamentation 1	gi|528494464|ref|XP_001341038.2|//PREDICTED: cas scaffolding protein family member 4 isoform X2 [Danio rerio]
100000948	NM_001114469.1,XM_009291300.3,XM_021480952.1	1509.81	205	8.32	cox18	GO:0016021//integral component of membrane	NA	GO:0051205//protein insertion into membrane	K17797//mitochondrial inner membrane protein COX18	gi|167555045|ref|NP_001107941.1|//mitochondrial inner membrane protein COX18 [Danio rerio];gi|688586315|ref|XP_009289575.1|//PREDICTED: mitochondrial inner membrane protein COX18 isoform X1 [Danio rerio]
100000949	XM_001341012.8,XM_021466297.1,XM_021466298.1	6945.46	237	2.05	dock10	NA	NA	NA	K13708//dedicator of cytokinesis protein 1;K05727//dedicator of cytokinesis protein 3;K17697//dedicator of cytokinesis protein 4	gi|688586778|ref|XP_009289689.1|//PREDICTED: dedicator of cytokinesis protein 10 isoform X3 [Danio rerio];gi|528500975|ref|XP_001341048.5|//PREDICTED: dedicator of cytokinesis protein 10 isoform X1 [Danio rerio];gi|688586776|ref|XP_009289688.1|//PREDICTED: dedicator of cytokinesis protein 10 isoform X2 [Danio rerio]
100000956	NM_001098192.1	3129	402	7.77	golim4a	GO:0016021//integral component of membrane	NA	NA	K02599//Notch 1	gi|148224866|ref|NP_001091662.1|//Golgi integral membrane protein 4 [Danio rerio]
100000959	XM_005159274.4	2083	30.67	0.9	c5ar1	GO:0016020//membrane	NA	GO:0007165//signal transduction	K04010//C5a anaphylatoxin chemotactic receptor	gi|206557843|sp|P0C7U5.1|C5AR1_DANRE//RecName: Full=C5a anaphylatoxin chemotactic receptor 1; AltName: Full=C5a anaphylatoxin chemotactic receptor; Short=C5a-R; Short=C5aR
100000962	XM_001341025.7,XM_021473378.1	2396	2	0.05	si:dkey-1h6.8	NA	NA	NA	NA	gi|125846398|ref|XP_001341061.1|//PREDICTED: uncharacterized protein si:dkey-1h6.8 [Danio rerio]
100000986	NM_001128550.1	802	3	0.23	gzm3	NA	NA	NA	K01353//granzyme B [EC:3.4.21.79]	gi|190570288|ref|NP_001122022.1|//uncharacterized protein LOC100000986 precursor [Danio rerio]
100000992	NM_001282048.1	631	575	57.8	si:ch211-235e9.6	NA	NA	NA	K03967//NADH dehydrogenase (ubiquinone) 1 subunit C1	gi|530677981|ref|NP_001268977.1|//NADH dehydrogenase [ubiquinone] 1 subunit C1, mitochondrial [Danio rerio]
100001008	NM_001082942.1	1056	1	0.06	urp2	GO:0005576//extracellular region	GO:0005179//hormone activity	GO:0008217//regulation of blood pressure	NA	gi|130509064|ref|NP_001076411.1|//uncharacterized protein LOC100001008 precursor [Danio rerio]
100001019	XM_009307571.3	1984	3	0.09	si:dkey-217f16.5	NA	NA	NA	K14360//organic solute transporter subunit alpha	gi|688540460|ref|XP_009305846.1|//PREDICTED: transmembrane protein 184B [Danio rerio]
100001029	NM_001111235.2	1491	52.23	2.15	rpz3	NA	NA	NA	NA	gi|528504990|ref|XP_005158477.1|//PREDICTED: rapunzel 3 isoform X1 [Danio rerio]
100001035	XM_003200515.5,XM_021473348.1	2080.69	18.7	0.55	tmem170b	NA	NA	NA	K09239//human immunodeficiency virus type I enhancer-binding protein	gi|528508890|ref|XP_003200563.2|//PREDICTED: transmembrane protein 170B [Danio rerio]
100001051	XM_001922458.6,XM_021471444.1,XM_021471445.1,XM_021471446.1,XM_021471447.1,XM_021471448.1,XM_021471449.1,XM_021471450.1,XM_021474100.1,XM_021474104.1,XM_021474105.1,XM_021474108.1,XM_021474109.1,XM_021474110.1	1615.07	19.02	0.72	LOC100001051	NA	NA	NA	NA	gi|688543265|ref|XP_009297775.1|//PREDICTED: glycine-rich cell wall structural protein 1-like isoform X2 [Danio rerio];gi|688543274|ref|XP_009297778.1|//PREDICTED: glycine-rich cell wall structural protein-like isoform X5 [Danio rerio];gi|688543271|ref|XP_009297777.1|//PREDICTED: glycine-rich cell wall structural protein-like isoform X4 [Danio rerio];gi|688543262|ref|XP_009297774.1|//PREDICTED: g…
100001065	XM_001341109.6	1746	3.01	0.11	si:ch211-165b19.5	NA	NA	NA	K01353//granzyme B [EC:3.4.21.79]	gi|528490333|ref|XP_001341145.4|//PREDICTED: mast cell protease 1A [Danio rerio]
100001066	XM_001341110.5,XM_009304915.3	1001	24	1.49	si:dkey-10c21.1	NA	NA	NA	K15261//poly [ADP-ribose] polymerase 10/14/15 [EC:2.4.2.30];K04398//caspase 8 [EC:3.4.22.61];K04400//caspase 10 [EC:3.4.22.63];K12798//NACHT, LRR and PYD domains-containing protein 1	gi|125826514|ref|XP_001341146.1|//PREDICTED: uncharacterized protein si:dkey-10c21.1 isoform X1 [Danio rerio];gi|688572275|ref|XP_009303190.1|//PREDICTED: uncharacterized protein si:dkey-10c21.1 isoform X2 [Danio rerio]
100001092	NM_001114470.1	2049	40	1.19	eif2ak2	NA	GO:0004674//protein serine/threonine kinase activity;GO:0005524//ATP binding;GO:0003725//double-stranded RNA binding	GO:0010998//regulation of translational initiation by eIF2 alpha phosphorylation;GO:0045071//negative regulation of viral genome replication;GO:0009615//response to virus;GO:0042981//regulation of apoptotic process;GO:0045087//innate immune response;GO:0008285//negative regulation of cell proliferation;GO:0009636//response to toxic substance	K16195//eukaryotic translation initiation factor 2-alpha kinase 2 [EC:2.7.11.1]	gi|167555192|ref|NP_001107942.1|//interferon-induced, double-stranded RNA-activated protein kinase [Danio rerio]
100001114	XM_005162921.4,XM_005162922.4,XM_005162923.4,XM_005162924.4,XM_005162925.4,XM_005162926.4,XM_005162927.4,XM_005162928.4,XM_021473819.1	4369.67	67	0.92	LOC100001114	NA	NA	NA	K10431//microtubule-associated protein 4	gi|688615362|ref|XP_005162983.2|//PREDICTED: microtubule-associated protein 4-like isoform X6 [Danio rerio];gi|688615351|ref|XP_005162979.2|//PREDICTED: microtubule-associated protein 4-like isoform X2 [Danio rerio];gi|688615359|ref|XP_005162982.2|//PREDICTED: microtubule-associated protein 2-like isoform X5 [Danio rerio];gi|688615347|ref|XP_005162978.2|//PREDICTED: microtubule-associated protein…
100001116	XM_001341149.7,XM_021470544.1	4845.7	91	1.13	fgl2b	NA	NA	NA	K10104//ficolin;K05466//angiopoietin 2	gi|528521639|ref|XP_001341185.4|//PREDICTED: uncharacterized protein si:ch211-236c15.2 [Danio rerio]
100001119	XM_001341152.7,XM_005164082.4,XM_021473975.1,XM_021473976.1,XM_021474311.1,XM_021474318.1	4506.48	340	4.55	prr14	NA	NA	NA	NA	gi|528474506|ref|XP_005164139.1|//PREDICTED: uncharacterized protein prr14 isoform X2 [Danio rerio];gi|125812882|ref|XP_001341188.1|//PREDICTED: uncharacterized protein prr14 isoform X1 [Danio rerio]
100001127	NM_001114693.1	495	19	2.48	si:ch211-283h6.4	NA	NA	NA	NA	gi|167963520|ref|NP_001108165.1|//UPF0561 protein C2orf68 homolog [Danio rerio]
100001129	XM_003198809.5,XM_005166112.4,XM_005166113.4,XM_005166114.4,XM_009302613.3,XM_021477237.1,XM_021477239.1,XM_021477240.1,XM_021477241.1,XM_021477242.1,XM_021477243.1,XM_021477244.1,XM_021477245.1	5516.38	464	5.06	cadpsb	NA	NA	NA	K19933//calcium-dependent secretion activator	gi|528483113|ref|XP_005166170.1|//PREDICTED: calcium-dependent secretion activator 1 isoform X4 [Danio rerio];gi|688561489|ref|XP_009300892.1|//PREDICTED: calcium-dependent secretion activator 1 isoform X9 [Danio rerio];gi|688561470|ref|XP_009300888.1|//PREDICTED: calcium-dependent secretion activator 1 isoform X3 [Danio rerio];gi|528483115|ref|XP_005166171.1|//PREDICTED: calcium-dependent secret…
100001136	XM_001341168.7,XM_005166908.4	2320	54	1.41	si:ch73-61d6.3	GO:0005923//bicellular tight junction;GO:0016021//integral component of membrane	NA	GO:0070830//bicellular tight junction assembly	K06088//occludin	gi|326669954|ref|XP_001341204.3|//PREDICTED: occludin-like [Danio rerio]
100001138	NM_001114694.1	814	5	0.38	si:ch211-165b19.8	NA	NA	NA	K01353//granzyme B [EC:3.4.21.79]	gi|167963522|ref|NP_001108166.1|//uncharacterized protein LOC100001138 precursor [Danio rerio]
100001148	XM_001335837.8	1242	45	2.23	oxld1	NA	NA	NA	NA	gi|125831821|ref|XP_001335873.1|//PREDICTED: oxidoreductase-like domain-containing protein 1 [Danio rerio]
100001168	XM_001341190.8,XM_021472546.1,XM_021472547.1	6687.37	1037	9.32	jcada	NA	NA	NA	NA	gi|528496075|ref|XP_001341226.4|//PREDICTED: junctional protein associated with coronary artery disease [Danio rerio]
100001169	XM_017358533.2,XM_021480335.1	2795	51.82	1.12	si:dkey-57h18.1	NA	NA	NA	K10993//fanconi anemia core complex 100 kDa subunit	gi|326672411|ref|XP_001341227.3|//PREDICTED: Fanconi anemia-associated protein of 100 kDa [Danio rerio]
100001171	XM_001341193.7	1537	33	1.31	gpr137ba	NA	NA	NA	NA	gi|125834068|ref|XP_001341229.1|//PREDICTED: integral membrane protein GPR137B-like [Danio rerio]
100001178	XM_021467784.1,XM_021473262.1	1205	1	0.05	LOC100001178	NA	NA	NA	NA	gi|688597067|ref|XP_001341234.3|//PREDICTED: trichohyalin-like [Danio rerio]
100001188	XM_001341207.7,XM_005162758.4	3166	135	2.58	zdhhc20b	GO:0016021//integral component of membrane	GO:0008270//zinc ion binding;GO:0019706//protein-cysteine S-palmitoyltransferase activity	NA	K20028//palmitoyltransferase ZDHHC2/15/20 [EC:2.3.1.225]	gi|528519926|ref|XP_001341243.3|//PREDICTED: probable palmitoyltransferase ZDHHC20 isoform X2 [Danio rerio];gi|528519924|ref|XP_005162815.1|//PREDICTED: probable palmitoyltransferase ZDHHC20 isoform X1 [Danio rerio]
100001198	NM_001110286.1	1939	127	3.99	prkaa1	GO:0005634//nucleus;GO:0005737//cytoplasm	GO:0004674//protein serine/threonine kinase activity;GO:0005524//ATP binding	GO:0006468//protein phosphorylation;GO:0035556//intracellular signal transduction	K07198//5'-AMP-activated protein kinase, catalytic alpha subunit [EC:2.7.11.11]	gi|160333355|ref|NP_001103756.1|//5'-AMP-activated protein kinase catalytic subunit alpha-1 [Danio rerio]
100001210	NM_001114695.1,XM_021478577.1	791.57	3	0.24	si:ch211-165b19.9	NA	NA	NA	K01353//granzyme B [EC:3.4.21.79]	gi|167963534|ref|NP_001108167.1|//uncharacterized protein LOC100001210 [Danio rerio];gi|688571257|ref|XP_009302989.1|//PREDICTED: uncharacterized protein LOC100001210 isoform X1 [Danio rerio]
100001219	NM_001163798.1,XM_021467083.1	3509.44	654	11.25	iars2	NA	NA	NA	K01870//isoleucyl-tRNA synthetase [EC:6.1.1.5]	gi|255003795|ref|NP_001157270.1|//isoleucine--tRNA ligase, mitochondrial [Danio rerio]
100001221	XM_001335766.8	2296	9	0.24	wasf1	NA	NA	NA	K05753//WAS protein family, member 1	gi|597784414|ref|XP_007255713.1|//PREDICTED: wiskott-Aldrich syndrome protein family member 1 isoform X2 [Astyanax mexicanus]
100001229	NM_001303056.1	712	279	24.68	tomm6	GO:0005742//mitochondrial outer membrane translocase complex;GO:0016021//integral component of membrane	NA	NA	K17772//mitochondrial import receptor subunit TOM6	gi|733606409|ref|NP_001289985.1|//translocase of outer mitochondrial membrane 6 homolog [Danio rerio]
100001239	NM_001190464.1,XM_005169451.4	4463	46.03	0.62	ifit11	NA	NA	NA	K14217//interferon-induced protein with tetratricopeptide repeats 1	gi|299473765|ref|NP_001177393.1|//interferon-induced protein with tetratricopeptide repeats 5-like [Danio rerio];gi|528495753|ref|XP_005169508.1|//PREDICTED: interferon-induced protein with tetratricopeptide repeats 5-like isoform X1 [Danio rerio]
100001241	XM_001341244.7,XM_005156298.4	5223.62	37224	428.88	synpo2lb	NA	NA	NA	K21112//synaptopodin	gi|528496173|ref|XP_001341280.3|//PREDICTED: synaptopodin 2-like protein isoform X1 [Danio rerio];gi|528496175|ref|XP_005156355.1|//PREDICTED: synaptopodin 2-like protein isoform X2 [Danio rerio]
100001242	XM_017355441.2	2482	8.8	0.22	LOC100001242	NA	NA	NA	K09228//KRAB domain-containing zinc finger protein	gi|158253707|gb|AAI54365.1|//Zgc:174700 protein [Danio rerio]
100001249	XM_001341251.5	3549	2.01	0.03	si:dkey-166k12.1	NA	NA	NA	K08209//MFS transporter, OCT family, solute carrier family 22 (organic cation transporter), member 13;K08202//MFS transporter, OCT family, solute carrier family 22 (organic cation transporter), member 4/5	gi|125845429|ref|XP_001341287.1|//PREDICTED: solute carrier family 22 member 13-like isoform X1 [Danio rerio]
100001260	XM_001341262.5,XM_021470690.1	6355	6.92	0.07	ppp1r3ab	NA	NA	NA	K07189//protein phosphatase 1 regulatory subunit 3A/B/C/D/E	gi|528521702|ref|XP_001341298.3|//PREDICTED: protein phosphatase 1 regulatory subunit 3A [Danio rerio]
100001267	XM_001341269.8,XM_005166291.4,XM_009302494.3,XM_009302496.3,XM_021471798.1,XM_021471799.1,XM_021471800.1,XM_021471801.1,XM_021471802.1,XM_021474106.1,XM_021474605.1,XM_021474606.1,XM_021474607.1,XM_021474608.1,XM_021474609.1,XM_021477182.1	9964.43	1313.81	7.91	mast2	NA	NA	NA	K08789//microtubule-associated serine/threonine kinase [EC:2.7.11.1]	gi|688560896|ref|XP_009300771.1|//PREDICTED: microtubule-associated serine/threonine-protein kinase 2 isoform X5 [Danio rerio];gi|528482688|ref|XP_005166348.1|//PREDICTED: microtubule-associated serine/threonine-protein kinase 2 isoform X4 [Danio rerio];gi|528482686|ref|XP_001341305.4|//PREDICTED: microtubule-associated serine/threonine-protein kinase 2 isoform X3 [Danio rerio];gi|688560884|ref|X…
100001285	NM_001082944.1	1119	156	8.61	vps72	GO:0005634//nucleus	NA	GO:0006355//regulation of transcription, DNA-templated;GO:0043486//histone exchange	K11664//vacuolar protein sorting-associated protein 72	gi|130497061|ref|NP_001076413.1|//vacuolar protein sorting-associated protein 72 homolog [Danio rerio]
100001286	XM_002665584.5,XM_021468182.1	1028	44.77	2.7	si:dkey-267n13.1	NA	GO:0008234//cysteine-type peptidase activity	NA	NA	gi|688600774|ref|XP_009292704.1|//PREDICTED: counting factor associated protein D-like isoform X2 [Danio rerio];gi|528510475|ref|XP_002665630.2|//PREDICTED: counting factor associated protein D-like isoform X1 [Danio rerio]
100001293	NM_199665.1,XM_009302342.3,XM_021476738.1	2013.09	332	10.04	znf207b	NA	GO:0046872//metal ion binding	NA	NA	gi|688559967|ref|XP_009300617.1|//PREDICTED: BUB3-interacting and GLEBS motif-containing protein ZNF207 isoform X1 [Danio rerio];gi|41387114|ref|NP_955959.1|//BUB3-interacting and GLEBS motif-containing protein ZNF207 [Danio rerio]
100001296	NM_001114471.1,XM_017352807.2,XM_021468812.1,XM_021468814.1	2074.34	37.76	1.11	zgc:174268	NA	GO:0046872//metal ion binding;GO:0003676//nucleic acid binding	NA	K09228//KRAB domain-containing zinc finger protein	gi|167555146|ref|NP_001107943.1|//zinc finger protein 347-like [Danio rerio]
100001297	XM_001341287.8,XM_017356645.2	3634.16	214	3.55	cc2d1a	NA	NA	NA	K18260//coiled-coil and C2 domain-containing protein 1	gi|966660644|gb|KTF95498.1|//hypothetical protein cypCar_00024654 [Cyprinus carpio]
100001302	XM_005155876.4	3549	104.71	1.78	uba7	NA	NA	NA	K03178//ubiquitin-activating enzyme E1 [EC:6.2.1.45]	gi|528483444|ref|XP_005155933.1|//PREDICTED: ubiquitin-like modifier-activating enzyme 1 [Danio rerio]
100001316	NM_001017651.2,XM_005157565.4,XM_005157566.4	1394.03	210	9.25	gosr1	GO:0016021//integral component of membrane;GO:0031201//SNARE complex;GO:0005801//cis-Golgi network;GO:0000139//Golgi membrane;GO:0005797//Golgi medial cisterna	GO:0000149//SNARE binding;GO:0005484//SNAP receptor activity	GO:0006906//vesicle fusion;GO:0048209//regulation of vesicle targeting, to, from or within Golgi;GO:0006888//ER to Golgi vesicle-mediated transport;GO:0006891//intra-Golgi vesicle-mediated transport;GO:0015031//protein transport	K08495//golgi SNAP receptor complex member 1	gi|528501729|ref|XP_005157622.1|//PREDICTED: Golgi SNAP receptor complex member 1 isoform X1 [Danio rerio];gi|528501731|ref|XP_005157623.1|//PREDICTED: Golgi SNAP receptor complex member 1 isoform X2 [Danio rerio];gi|62955271|ref|NP_001017651.1|//Golgi SNAP receptor complex member 1 [Danio rerio]
100001321	XM_001341307.8,XM_009292981.3,XM_021473093.1,XM_021473094.1	1332	2	0.09	si:ch211-248a14.8	NA	NA	NA	K15281//solute carrier family 35	gi|688594165|ref|XP_009291256.1|//PREDICTED: uncharacterized protein LOC100001321 isoform X1 [Danio rerio];gi|688594167|ref|XP_009291257.1|//PREDICTED: uncharacterized protein LOC100001321 isoform X2 [Danio rerio]
100001340	NM_001127520.1,XM_005163905.4	2513.34	153	3.69	si:dkeyp-69e1.8	NA	NA	NA	K09228//KRAB domain-containing zinc finger protein;K15261//poly [ADP-ribose] polymerase 10/14/15 [EC:2.4.2.30]	gi|189011572|ref|NP_001120992.1|//uncharacterized protein LOC100001340 [Danio rerio]
100001344	NM_001110226.1,XM_021475953.1,XM_021475955.1	1498.84	20	0.82	LOC100001344	NA	NA	NA	K11647//SWI/SNF-related matrix-associated actin-dependent regulator of chromatin subfamily A member 2/4 [EC:3.6.4.-]	gi|528479156|ref|XP_005171829.1|//PREDICTED: uncharacterized protein LOC100001344 isoform X1 [Danio rerio];gi|158966731|ref|NP_001103696.1|//uncharacterized protein LOC100001344 [Danio rerio]
100001353	NM_001114472.1	2949	283.42	5.82	zgc:171422	NA	NA	NA	K09228//KRAB domain-containing zinc finger protein;K04838//voltage-gated sodium channel type V alpha	gi|351725964|ref|NP_001107944.2|//uncharacterized protein LOC100001353 [Danio rerio]
100001360	XM_001336357.7	1720	2	0.07	si:dkeyp-110a12.4	NA	NA	NA	K18274//uromodulin;K18273//alpha-tectorin	gi|189530620|ref|XP_001336393.2|//PREDICTED: alpha-tectorin-like [Danio rerio]
100001372	NM_001113642.1,XM_009304875.3	1198	5	0.26	lrrc3	GO:0016021//integral component of membrane	NA	NA	K16360//netrin-G3 ligand;K04309//leucine-rich repeat-containing G protein-coupled receptor 4	gi|165972485|ref|NP_001107114.1|//leucine-rich repeat-containing protein 3 precursor [Danio rerio]
100001377	NM_001177461.2	852	2	0.15	prop1	NA	NA	NA	K09327//homeobox protein prophet of Pit-1	gi|301171440|ref|NP_001170932.2|//paired-like homeodomain transcription factor prop1 [Danio rerio]
100001405	XM_005165414.4,XM_021476577.1,XM_021476578.1,XM_021476579.1,XM_021476580.1,XM_021476581.1,XM_021476582.1,XM_021476583.1,XM_021476584.1,XM_021476585.1,XM_021476586.1,XM_021476587.1,XM_021476588.1,XM_021476589.1,XM_021476590.1,XM_021476591.1	6346.91	88.04	0.83	LOC100001405	NA	NA	NA	K08807//proto-oncogene serine/threonine-protein kinase Pim-3 [EC:2.7.11.1];K04702//proto-oncogene serine/threonine-protein kinase Pim-1 [EC:2.7.11.1]	gi|688556391|ref|XP_009299994.1|//PREDICTED: WASH complex subunit FAM21-like isoform X3 [Danio rerio];gi|528480106|ref|XP_005165474.1|//PREDICTED: ABC transporter F family member 4-like isoform X7 [Danio rerio];gi|688556389|ref|XP_009299993.1|//PREDICTED: uncharacterized protein LOC100001405 isoform X2 [Danio rerio];gi|688556400|ref|XP_009299996.1|//PREDICTED: WASH complex subunit FAM21-like isof…
100001408	XM_001341376.5,XM_021471845.1	2267.53	908.48	24.34	apcdd1l	NA	NA	NA	NA	gi|125819334|ref|XP_001341412.1|//PREDICTED: protein APCDD1-like [Danio rerio]
100001416	NM_200220.1,XM_005173231.3	2076.11	3	0.09	stard14	NA	GO:0008289//lipid binding	NA	K20632//deleted in liver cancer protein	gi|213624792|gb|AAI71587.1|//Stard10 protein [Danio rerio];gi|56090196|ref|NP_956514.1|//START domain containing 10 [Danio rerio]
100001417	NM_201151.1	2470	31	0.76	fbxo30a	NA	GO:0061630//ubiquitin protein ligase activity;GO:0008270//zinc ion binding	GO:0016567//protein ubiquitination	K10307//F-box protein 30	gi|41055929|ref|NP_957445.1|//F-box only protein 30 [Danio rerio]
100001421	NM_001122855.2	4279	44	0.62	snx33	GO:0005768//endosome;GO:0019898//extrinsic component of membrane;GO:0030659//cytoplasmic vesicle membrane	GO:0035091//phosphatidylinositol binding	GO:0006886//intracellular protein transport;GO:0000281//mitotic cytokinesis;GO:0016050//vesicle organization;GO:0006897//endocytosis	K17923//sorting nexin-9/18/33	gi|171184455|ref|NP_001116327.1|//sorting nexin-33 [Danio rerio]
100001422	XM_001336928.7,XM_005172222.4,XM_021477744.1,XM_021477745.1	1119.5	405.13	22.36	si:ch211-212k18.8	NA	NA	NA	NA	gi|125821180|ref|XP_001336964.1|//PREDICTED: uncharacterized protein im:7136729 isoform X1 [Danio rerio];gi|528484583|ref|XP_005172279.1|//PREDICTED: uncharacterized protein im:7136729 isoform X2 [Danio rerio]
100001423	XM_001337564.8	1735	5	0.18	fjx1	NA	NA	NA	K16674//four-jointed box protein 1	gi|292616215|ref|XP_001337600.3|//PREDICTED: four-jointed box protein 1 [Danio rerio]
100001424	NM_001083578.1	2269	7	0.19	ghra	GO:0016021//integral component of membrane	GO:0004896//cytokine receptor activity	NA	K05080//growth hormone receptor	gi|134133296|ref|NP_001077047.1|//growth hormone receptor precursor [Danio rerio]
100001425	NM_001103138.1	1399	90	3.95	ercc1	GO:0005634//nucleus	GO:0003684//damaged DNA binding;GO:0004519//endonuclease activity	GO:0006281//DNA repair	K10849//DNA excision repair protein ERCC-1	gi|156739319|ref|NP_001096608.1|//DNA excision repair protein ERCC-1 [Danio rerio]
100001444	NM_001161602.1	2042	2.15	0.06	LOC100001444	NA	NA	NA	NA	gi|688610966|ref|XP_009294970.1|//PREDICTED: uncharacterized protein LOC100151018 isoform X1 [Danio rerio]
100001445	XM_017354908.2,XM_021474827.1	2046	11.34	0.34	ftr46	GO:0005622//intracellular	GO:0008270//zinc ion binding	NA	K10652//tripartite motif-containing protein 25 [EC:2.3.2.27];K03260//translation initiation factor 4G;K12023//tripartite motif-containing protein 47;K12172//E3 SUMO-protein ligase RanBP2	gi|688540753|ref|XP_009297360.1|//PREDICTED: tripartite motif-containing protein 47 isoform X2 [Danio rerio];gi|688540749|ref|XP_003198077.2|//PREDICTED: tripartite motif-containing protein 29 isoform X1 [Danio rerio]
100001479	XM_001337233.8,XM_021473442.1	2705	8	0.18	LOC100001479	NA	NA	NA	K08424//G protein-coupled receptor 119	gi|125848735|ref|XP_001337269.1|//PREDICTED: glucose-dependent insulinotropic receptor-like [Danio rerio]
100001485	XM_001341435.8	2214	202.62	5.56	tmem187	GO:0016021//integral component of membrane	NA	NA	NA	gi|125805058|ref|XP_001341471.1|//PREDICTED: transmembrane protein 187 [Danio rerio]
100001490	XM_001341439.8,XM_009305965.3	8256.78	204	1.48	atxn7	NA	NA	NA	K11318//ataxin-7	gi|688576997|ref|XP_009304240.1|//PREDICTED: ataxin-7 isoform X1 [Danio rerio];gi|528494116|ref|XP_001341475.5|//PREDICTED: ataxin-7 isoform X2 [Danio rerio]
100001516	XM_017353481.2,XM_021469532.1,XM_021469533.1	2094	5.03	0.15	si:dkey-222f2.7	GO:0009986//cell surface;GO:0016021//integral component of membrane	GO:0005102//receptor binding	GO:0006955//immune response	K06582//natural killer cell receptor 2B4;K06479//CD48 antigen;K06570//lymphocyte antigen 9;K06511//CD84 antigen	gi|688607967|ref|XP_009294307.1|//PREDICTED: uncharacterized protein LOC100001452 [Danio rerio]
100001520	XM_001341462.5,XM_021471457.1,XM_021474274.1	2508	4.81	0.12	si:dkey-16l2.17	NA	NA	NA	K09628//serine protease 27 [EC:3.4.21.-]	gi|125812890|ref|XP_001341498.1|//PREDICTED: serine protease 33-like [Danio rerio]
100001530	NM_001199370.1,XM_005166001.4	1167	1	0.05	oxtr	GO:0005887//integral component of plasma membrane	GO:0004990//oxytocin receptor activity;GO:0005000//vasopressin receptor activity;GO:0042277//peptide binding	GO:0007186//G-protein coupled receptor signaling pathway;GO:0048848//neurohypophysis morphogenesis;GO:0045907//positive regulation of vasoconstriction;GO:0045766//positive regulation of angiogenesis;GO:1901652//response to peptide;GO:0001992//regulation of systemic arterial blood pressure by vasopressin;GO:0032870//cellular response to hormone stimulus	K04229//oxytocin receptor	gi|313661382|ref|NP_001186299.1|//oxytocin receptor [Danio rerio]
100001531	NM_205719.2	1652	135	4.99	rab22a	GO:0005769//early endosome	GO:0005525//GTP binding	GO:0007264//small GTPase mediated signal transduction;GO:0006897//endocytosis	K07891//Ras-related protein Rab-22	gi|56118785|ref|NP_991282.2|//ras-related protein Rab-22A [Danio rerio]
100001532	NM_001122773.1,XM_005166533.4	7473.03	605	4.86	plcb3	NA	GO:0004435//phosphatidylinositol phospholipase C activity;GO:0005509//calcium ion binding;GO:0004871//signal transducer activity	GO:0016042//lipid catabolic process;GO:0090281//negative regulation of calcium ion import;GO:0043116//negative regulation of vascular permeability;GO:0060536//cartilage morphogenesis;GO:0007268//chemical synaptic transmission;GO:0048703//embryonic viscerocranium morphogenesis;GO:0035556//intracellular signal transduction	K05858//phosphatidylinositol phospholipase C, beta [EC:3.1.4.11]	gi|528486121|ref|XP_005166590.1|//PREDICTED: 1-phosphatidylinositol 4,5-bisphosphate phosphodiesterase beta-3 isoform X1 [Danio rerio];gi|218563719|ref|NP_001116245.1|//1-phosphatidylinositol 4,5-bisphosphate phosphodiesterase beta-3 [Danio rerio]
100001537	XM_001341478.8,XM_021472132.1	2039	29	0.87	dok2	NA	NA	NA	K20234//docking protein 2	gi|528488477|ref|XP_001341514.5|//PREDICTED: docking protein 2 isoform X1 [Danio rerio];gi|528488479|ref|XP_005169155.1|//PREDICTED: docking protein 1 isoform X2 [Danio rerio]
100001552	NM_001082946.1,XM_005162665.4,XM_021470092.1	1544.3	6	0.24	pcyt1ba	NA	GO:0003824//catalytic activity	GO:0009058//biosynthetic process	K00968//choline-phosphate cytidylyltransferase [EC:2.7.7.15]	gi|130504959|ref|NP_001076415.1|//choline-phosphate cytidylyltransferase B [Danio rerio];gi|528519669|ref|XP_005162722.1|//PREDICTED: choline-phosphate cytidylyltransferase B isoform X1 [Danio rerio]
100001560	XM_009293487.3	2693	12.4	0.28	si:dkey-9i23.8	NA	NA	NA	K04163//5-hydroxytryptamine receptor 7;K04256//c-opsin;K04150//histamine receptor H2;K04253//visual pigment-like receptor peropsin;K04252//short wavelength-sensitive opsin	gi|688533737|ref|XP_009291759.1|//PREDICTED: C-X-C chemokine receptor type 4-A isoform X1 [Danio rerio]
100001581	XM_009293258.3,XM_009293259.2	2251	13.07	0.35	slc35f4	NA	NA	NA	K15288//solute carrier family 35, member F3/4	gi|688595554|ref|XP_009291534.1|//PREDICTED: solute carrier family 35 member F4 isoform X2 [Danio rerio];gi|688595552|ref|XP_009291533.1|//PREDICTED: solute carrier family 35 member F4 isoform X1 [Danio rerio]
100001584	NM_001202526.1,XM_009294096.3	2971.25	564.77	11.5	adck5	NA	NA	NA	K08869//aarF domain-containing kinase	gi|321400067|ref|NP_001189455.1|//uncharacterized aarF domain-containing protein kinase 5 [Danio rerio];gi|688599243|ref|XP_009292371.1|//PREDICTED: uncharacterized aarF domain-containing protein kinase 5 isoform X1 [Danio rerio]
100001589	XM_001341523.6,XM_017354902.2	1518.87	10.01	0.4	LOC100001589	NA	NA	NA	K10652//tripartite motif-containing protein 25 [EC:2.3.2.27];K03260//translation initiation factor 4G;K12023//tripartite motif-containing protein 47;K12172//E3 SUMO-protein ligase RanBP2	gi|528472987|ref|XP_001341559.3|//PREDICTED: tripartite motif-containing protein 47-like [Danio rerio]
100001596	XM_017353619.2	850	1.02	0.08	LOC100001596	NA	NA	NA	K05251//thyroid stimulating hormone, beta	gi|125851411|ref|XP_001341563.1|//PREDICTED: thyrotropin subunit beta-like [Danio rerio]
100001597	XM_017353879.2,XM_021470417.1,XM_021470418.1,XM_021470419.1,XM_021473820.1,XM_021473821.1,XM_021473822.1,XM_021473823.1	3569	4	0.07	ttc21a	NA	NA	NA	K19673//tetratricopeptide repeat protein 21B	gi|688615396|ref|XP_009295946.1|//PREDICTED: tetratricopeptide repeat protein 21A [Danio rerio]
100001603	NM_001309829.1,XM_001341533.5	2650	1	0.02	brinp3a.2	GO:0030425//dendrite;GO:0005783//endoplasmic reticulum;GO:0043025//neuronal cell body	NA	GO:0071300//cellular response to retinoic acid;GO:0045666//positive regulation of neuron differentiation;GO:0045930//negative regulation of mitotic cell cycle	NA	gi|832626182|ref|NP_001296758.1|//uncharacterized protein LOC100001603 precursor [Danio rerio]
100001615	NM_201309.1,XM_005156536.4	2751.48	713	15.7	sufu	GO:0005634//nucleus;GO:0035301//Hedgehog signaling complex;GO:0005737//cytoplasm	GO:0008134//transcription factor binding	GO:0033333//fin development;GO:0002088//lens development in camera-type eye;GO:0030097//hemopoiesis;GO:0045879//negative regulation of smoothened signaling pathway	K06229//suppressor of fused	gi|161611607|gb|AAI55826.1|//Sufu protein [Danio rerio];gi|41152010|ref|NP_958466.1|//suppressor of fused homolog [Danio rerio]
100001620	XM_001922554.6	1517	118.43	4.78	LOC100001620	GO:0005737//cytoplasm	GO:0070573//metallodipeptidase activity;GO:0004046//aminoacylase activity;GO:0008270//zinc ion binding	GO:0006508//proteolysis;GO:0006520//cellular amino acid metabolic process;GO:0043171//peptide catabolic process	K14677//aminoacylase [EC:3.5.1.14]	gi|189535568|ref|XP_001922589.1|//PREDICTED: aminoacylase-1A-like [Danio rerio]
100001623	NM_001083876.1	847	15	1.11	si:dkey-10p5.7	GO:0016021//integral component of membrane	NA	NA	NA	gi|139948549|ref|NP_001077345.1|//uncharacterized protein LOC100001623 precursor [Danio rerio]
100001628	NM_001122856.1	2745	220	4.85	glb1l	NA	NA	NA	K12309//beta-galactosidase [EC:3.2.1.23]	gi|171184457|ref|NP_001116328.1|//beta-galactosidase-1-like protein precursor [Danio rerio]
100001629	XM_003199480.5,XM_005155839.4,XM_021472473.1,XM_021479791.1,XM_021479792.1,XM_021479793.1	4256.67	543	7.69	sfmbt1	NA	NA	NA	K11465//sex comb on midleg-like protein 2	gi|528494097|ref|XP_005155896.1|//PREDICTED: scm-like with four MBT domains protein 1 isoform X1 [Danio rerio];gi|326671804|ref|XP_003199528.1|//PREDICTED: scm-like with four MBT domains protein 1 isoform X2 [Danio rerio]
100001643	XM_002663385.5	3138	433.46	8.35	si:ch73-7i4.2	NA	NA	NA	NA	gi|528490215|ref|XP_002663431.2|//PREDICTED: uncharacterized protein si:ch73-7i4.2 [Danio rerio]
100001644	XM_009291304.3,XM_021481272.1	3028	29.07	0.58	ppp2r2ba	NA	NA	NA	K04354//serine/threonine-protein phosphatase 2A regulatory subunit B	gi|688586328|ref|XP_009289579.1|//PREDICTED: serine/threonine-protein phosphatase 2A 55 kDa regulatory subunit B beta isoform isoform X1 [Danio rerio];gi|688586331|ref|XP_009289580.1|//PREDICTED: serine/threonine-protein phosphatase 2A 55 kDa regulatory subunit B beta isoform isoform X2 [Danio rerio]
100001648	NM_001105597.1	1243	134	6.64	tmem199	GO:0016021//integral component of membrane	NA	NA	K20187//biogenesis of lysosome-related organelles complex 1 subunit 5;K10399//kinesin family member 12	gi|157743342|ref|NP_001099067.1|//transmembrane protein 199 [Danio rerio]
100001663	XM_001341580.8	2333	18	0.47	si:dkey-32e6.3	NA	NA	NA	K20403//TELO2-interacting protein 1	gi|125851972|ref|XP_001341616.1|//PREDICTED: uncharacterized protein si:dkey-32e6.3 [Danio rerio]
100001665	XM_001341582.7	4370	50.29	0.69	LOC100001665	NA	NA	NA	K18343//ubiquitin thioesterase otulin [EC:3.4.19.12]	gi|528519421|ref|XP_001341618.4|//PREDICTED: fibrous sheath CABYR-binding protein-like [Danio rerio]
100001676	XM_001341591.7,XM_021471661.1	2830.52	6.03	0.13	shpk	NA	NA	NA	K11214//sedoheptulokinase [EC:2.7.1.14]	gi|528480093|ref|XP_001341627.4|//PREDICTED: sedoheptulokinase [Danio rerio]
100001684	XM_021479071.1,XM_021479072.1	85344.4	22642.6	15.86	ttn.1	NA	NA	NA	K12567//titin [EC:2.7.11.1]	gi|688572287|ref|XP_009303195.1|//PREDICTED: titin isoform X4 [Danio rerio];gi|688572279|ref|XP_009303191.1|//PREDICTED: titin isoform X1 [Danio rerio]
100001692	NM_001082947.1	1462	53	2.22	nr0b1	GO:0005634//nucleus;GO:0005737//cytoplasm	GO:0003707//steroid hormone receptor activity;GO:0003714//transcription corepressor activity;GO:0043565//sequence-specific DNA binding;GO:0008134//transcription factor binding	GO:0000122//negative regulation of transcription from RNA polymerase II promoter;GO:0030104//water homeostasis;GO:0043433//negative regulation of DNA binding transcription factor activity;GO:0043401//steroid hormone mediated signaling pathway	K08562//nuclear receptor subfamily 0 group B member 1	gi|130497366|ref|NP_001076416.1|//nuclear receptor subfamily 0 group B member 1 [Danio rerio]
100001699	NM_205740.1	1721	27	0.96	barhl2	GO:0005634//nucleus	GO:0001228//transcriptional activator activity, RNA polymerase II transcription regulatory region sequence-specific DNA binding;GO:0000977//RNA polymerase II regulatory region sequence-specific DNA binding	GO:0006357//regulation of transcription from RNA polymerase II promoter	K09360//BarH-like	gi|45387885|ref|NP_991303.1|//barH-like 2 homeobox protein [Danio rerio]
100001718	XM_001341626.8,XM_021472944.1	2494.55	99.15	2.41	si:ch211-108p6.4	GO:0016021//integral component of membrane	NA	NA	K08058//TAP binding protein (tapasin)	gi|688588260|ref|XP_001341662.6|//PREDICTED: tapasin-related protein-like [Danio rerio]
100001725	XM_001341633.8,XM_021467518.1	4777.78	85	1.07	emilin2a	NA	NA	NA	NA	gi|528471210|ref|XP_001341669.4|//PREDICTED: EMILIN-2 [Danio rerio]
100001748	XM_003200403.5	1881	303	9.82	vash1	NA	NA	NA	NA	gi|326675859|ref|XP_003200451.1|//PREDICTED: vasohibin-1 [Danio rerio]
100001751	XM_009302429.3,XM_017356625.2	5405	54	0.6	sned1	NA	NA	NA	K02599//Notch 1	gi|688560513|ref|XP_009300704.1|//PREDICTED: sushi, nidogen and EGF-like domain-containing protein 1 isoform X2 [Danio rerio];gi|688560510|ref|XP_009300703.1|//PREDICTED: sushi, nidogen and EGF-like domain-containing protein 1 isoform X1 [Danio rerio]
100001767	XM_001923993.6,XM_005169346.4	1898.21	123.83	3.98	rnf207a	NA	NA	NA	NA	gi|528494498|ref|XP_005169403.1|//PREDICTED: RING finger protein 207-like isoform X1 [Danio rerio]
100001772	XM_001337228.7,XM_021473120.1	2542	2.28	0.05	slc22a7b.3	NA	NA	NA	K08204//MFS transporter, OCT family, solute carrier family 22 (organic anion transporter), member 7	gi|528506081|ref|XP_001337264.3|//PREDICTED: solute carrier family 22 member 7 [Danio rerio]
100001777	XM_009301418.3	1883	29	0.94	cfap73	NA	NA	NA	NA	gi|688554617|ref|XP_009299693.1|//PREDICTED: coiled-coil domain-containing protein 42 like-2-like [Danio rerio]
100001781	XM_021475911.1,XM_021475912.1,XM_021475913.1	2316	44	1.15	nfkbiz	NA	NA	NA	K14242//NF-kappa-B inhibitor zeta	gi|528467212|ref|XP_001341711.4|//PREDICTED: NF-kappa-B inhibitor zeta [Danio rerio]
100001799	XM_001341690.5,XM_021467746.1	1974.89	3.04	0.09	si:dkey-88e18.2	NA	NA	NA	K05425//interleukin 12B	gi|688596191|ref|XP_009291705.1|//PREDICTED: interleukin-12 subunit beta-like isoform X1 [Danio rerio];gi|688596195|ref|XP_001341726.4|//PREDICTED: interleukin-12 subunit beta-like isoform X2 [Danio rerio]
100001804	NM_001128361.1,XM_009302857.3	1132	1.27	0.07	si:dkey-81n2.2	NA	NA	NA	K06560//mannose receptor, C type	gi|688562756|ref|XP_009301132.1|//PREDICTED: uncharacterized protein LOC100001804 isoform X1 [Danio rerio];gi|190358564|ref|NP_001121833.1|//uncharacterized protein LOC100001804 precursor [Danio rerio]
100001805	XM_001341695.8	5783	1	0.01	LOC100001805	NA	NA	NA	K15682//ligand of Numb protein X 3/4 [EC:2.3.2.27]	gi|528516979|ref|XP_001341731.4|//PREDICTED: PDZ domain-containing protein 4-like [Danio rerio]
100001810	XM_021470685.1,XM_021473855.1,XM_021473856.1,XM_021473857.1,XM_021473858.1	3153.19	14.02	0.27	magi2b	NA	NA	NA	K05629//atrophin-1 interacting protein 1	gi|688616979|ref|XP_009296297.1|//PREDICTED: membrane-associated guanylate kinase, WW and PDZ domain-containing protein 2-like isoform X3 [Danio rerio];gi|688616986|ref|XP_009296299.1|//PREDICTED: membrane-associated guanylate kinase, WW and PDZ domain-containing protein 2-like isoform X5 [Danio rerio];gi|688616977|ref|XP_009296296.1|//PREDICTED: membrane-associated guanylate kinase, WW and PDZ d…
100001826	XM_001341714.5	1614	2.07	0.08	si:dkey-8e10.3	NA	NA	NA	K08858//serine/threonine-protein kinase SBK [EC:2.7.11.1]	gi|125823125|ref|XP_001341750.1|//PREDICTED: serine/threonine-protein kinase SBK1 [Danio rerio]
100001832	XM_003198708.5	1731	41.05	1.45	LOC100001832	NA	NA	NA	K09228//KRAB domain-containing zinc finger protein	gi|326668161|ref|XP_003198756.1|//PREDICTED: gastrula zinc finger protein XlCGF8.2DB-like [Danio rerio]
100001836	NM_001082948.1	2777	91	1.98	itgb3b	GO:0008305//integrin complex	GO:0005515//protein binding;GO:0004872//receptor activity	GO:0007160//cell-matrix adhesion;GO:0007044//cell-substrate junction assembly;GO:0030334//regulation of cell migration;GO:0007229//integrin-mediated signaling pathway;GO:0060055//angiogenesis involved in wound healing;GO:0070527//platelet aggregation	K06493//integrin beta 3	gi|130504431|ref|NP_001076417.1|//integrin beta-3 precursor [Danio rerio]
100001838	XM_001337307.6,XM_021473119.1	1804	3	0.1	slc22a7b.2	NA	NA	NA	K08204//MFS transporter, OCT family, solute carrier family 22 (organic anion transporter), member 7	gi|125841826|ref|XP_001337343.1|//PREDICTED: solute carrier family 22 member 7-like [Danio rerio]
100001844	XM_001336283.6,XM_021474009.1,XM_021476398.1	1903	0.94	0.03	si:ch211-12e13.10	NA	NA	NA	NA	gi|125815523|ref|XP_001336319.1|//PREDICTED: uncharacterized protein si:ch211-12e13.10 [Danio rerio]
100001845	NM_001327857.1	1223	22	1.11	slx1b	NA	NA	NA	K15078//structure-specific endonuclease subunit SLX1 [EC:3.6.1.-]	gi|125822492|ref|XP_001337124.1|//PREDICTED: structure-specific endonuclease subunit slx1-like isoform X2 [Danio rerio]
100001846	XM_001338849.8,XM_009293369.3,XM_009293370.1	939	3	0.2	LOC100001846	NA	NA	NA	NA	gi|688595971|ref|XP_009291645.1|//PREDICTED: uncharacterized protein LOC100001846 isoform X3 [Danio rerio];gi|326675891|ref|XP_001338885.3|//PREDICTED: uncharacterized protein LOC100001846 isoform X1 [Danio rerio];gi|688595969|ref|XP_009291644.1|//PREDICTED: uncharacterized protein LOC100001846 isoform X2 [Danio rerio]
100001853	XM_005169195.4,XM_021479444.1	2923	309	6.4	nrip1b	NA	NA	NA	K17965//nuclear receptor-interacting protein 1	gi|528492827|ref|XP_005169252.1|//PREDICTED: nuclear receptor-interacting protein 1 [Danio rerio]
100001876	XM_001919807.6	5153	8	0.09	si:ch211-197l9.2	NA	NA	NA	K01895//acetyl-CoA synthetase [EC:6.2.1.1]	gi|528518367|ref|XP_001919842.3|//PREDICTED: protein SOGA1-like isoform X1 [Danio rerio]
100001877	XM_001341756.7,XM_021473859.1	1399.37	64	2.81	si:ch211-127m7.2	NA	NA	NA	NA	gi|125854798|ref|XP_001341792.1|//PREDICTED: uncharacterized protein LOC100001877 [Danio rerio]
100001879	XM_001341758.8,XM_009299232.3,XM_009299233.3,XM_009299234.3	5348.52	72.88	0.82	si:ch211-194b1.1	NA	NA	NA	NA	gi|528472561|ref|XP_001341794.5|//PREDICTED: protein Wiz isoform X2 [Danio rerio];gi|688541644|ref|XP_009297508.1|//PREDICTED: protein Wiz isoform X3 [Danio rerio];gi|688541640|ref|XP_009297507.1|//PREDICTED: protein Wiz isoform X1 [Danio rerio];gi|688541647|ref|XP_009297509.1|//PREDICTED: protein Wiz isoform X4 [Danio rerio]
100001887	XM_017358383.1,XM_021472393.1	3809.33	316	5.01	si:dkey-28e7.3	NA	NA	NA	K15369//trafficking kinesin-binding protein 1	gi|528493729|ref|XP_005155813.1|//PREDICTED: trafficking kinesin-binding protein 1 isoform X1 [Danio rerio]
100001896	NM_001130857.1,XM_005167654.4,XM_009304715.3,XM_021478578.1,XM_021478579.1	6907	271	2.36	fam160a2	NA	NA	NA	NA	gi|195947348|ref|NP_001124329.1|//FTS and Hook-interacting protein homolog [Danio rerio];gi|688571265|ref|XP_009302990.1|//PREDICTED: FTS and Hook-interacting protein homolog isoform X2 [Danio rerio]
100001903	XM_001337933.6,XM_021474405.1	845.55	121	8.94	si:ch211-218c6.8	NA	NA	NA	K03211//ETS translocation variant 6/7;K09672//carbohydrate 4-sulfotransferase 8 [EC:2.8.2.-]	gi|189531608|ref|XP_001337969.2|//PREDICTED: apoptosis facilitator Bcl-2-like protein 14 [Danio rerio]
100001904	NM_001309845.1	4701	122.42	1.57	ccnjl	NA	NA	NA	K06627//cyclin-A	gi|836469816|ref|NP_001296774.1|//cyclin J-like [Danio rerio]
100001905	XM_001336598.7,XM_021469863.1	1549.08	265	10.47	mtg2	NA	NA	NA	K03979//GTPase [EC:3.6.5.-]	gi|125851418|ref|XP_001336634.1|//PREDICTED: mitochondrial ribosome-associated GTPase 2 [Danio rerio]
100001906	XM_001336446.6,XM_005162354.4,XM_005162355.4,XM_017353731.2	3136.48	350	6.75	tfcp2	NA	NA	NA	K09275//transcription factor CP2 and related proteins	gi|528518418|ref|XP_005162412.1|//PREDICTED: alpha-globin transcription factor CP2 isoform X2 [Danio rerio];gi|528518420|ref|XP_001336482.2|//PREDICTED: alpha-globin transcription factor CP2 isoform X3 [Danio rerio];gi|528518416|ref|XP_005162411.1|//PREDICTED: alpha-globin transcription factor CP2 isoform X1 [Danio rerio]
100001908	XM_005164237.4	5598	5.7	0.06	LOC100001908	NA	NA	NA	NA	gi|528474968|ref|XP_005164294.1|//PREDICTED: uncharacterized protein LOC100001908 [Danio rerio]
100001914	NM_001089453.1	1698	46	1.65	ube2d4	NA	GO:0005515//protein binding;GO:0005524//ATP binding;GO:0061631//ubiquitin conjugating enzyme activity	GO:0070534//protein K63-linked ubiquitination;GO:0070936//protein K48-linked ubiquitination;GO:0035519//protein K29-linked ubiquitination;GO:0044314//protein K27-linked ubiquitination;GO:0070979//protein K11-linked ubiquitination;GO:0085020//protein K6-linked ubiquitination	K06689//ubiquitin-conjugating enzyme E2 D [EC:2.3.2.23]	gi|147903767|ref|NP_001082922.1|//ubiquitin-conjugating enzyme E2 D4 [Danio rerio]
100001919	XM_009305626.3,XM_021472376.1	1603	1.01	0.04	taar20c1	NA	NA	NA	K05051//trace amine associated receptor	gi|688575411|ref|XP_009303901.1|//PREDICTED: trace amine-associated receptor 13c-like [Danio rerio]
100001920	XM_001341786.5,XM_009306432.3	1703	5	0.18	si:ch211-197g18.2	NA	NA	NA	NA	gi|125830494|ref|XP_001341822.1|//PREDICTED: solute carrier family 35 member G1 isoform X1 [Danio rerio]
100001930	XM_021472182.1	882	1	0.07	LOC100001930	NA	NA	NA	NA	gi|688541402|ref|XP_009297466.1|//PREDICTED: uncharacterized protein LOC100001930 [Danio rerio]
100001936	NM_001100074.1,XM_005171137.3	2312	125	3.28	bcl6ab	NA	NA	NA	K15618//B-cell lymphoma 6 protein	gi|153791185|ref|NP_001093544.1|//B-cell CLL/lymphoma 6a, genome duplicate b [Danio rerio];gi|528470362|ref|XP_005171194.1|//PREDICTED: B-cell CLL/lymphoma 6a, genome duplicate b isoform X1 [Danio rerio]
100001940	XM_001341803.7	4193	1	0.01	si:dkey-231j24.3	NA	NA	NA	K19407//APC membrane recruitment protein 1	gi|528470633|ref|XP_001341839.4|//PREDICTED: APC membrane recruitment protein 3 [Danio rerio]
100001978	NM_001171066.1	954	164	10.68	sftpbb	NA	NA	NA	K12382//saposin	gi|283806562|ref|NP_001164537.1|//uncharacterized protein LOC100001978 precursor [Danio rerio]
100001980	NM_001256729.2	1792	191	6.5	bag4	NA	NA	NA	K09558//BCL2-associated athanogene 4	gi|376319215|ref|NP_001243658.1|//BAG family molecular chaperone regulator 4 [Danio rerio]
100001989	XM_005157250.4,XM_021481277.1,XM_021481278.1	1345.32	24	1.1	fam149a	NA	NA	NA	NA	gi|220678622|emb|CAX12838.1|//novel protein [Danio rerio];gi|528500006|ref|XP_005157307.1|//PREDICTED: protein FAM149A isoform X1 [Danio rerio];gi|688585649|ref|XP_009289436.1|//PREDICTED: protein FAM149A isoform X2 [Danio rerio]
100001991	XM_001341842.5,XM_021472930.1	5108.93	192.73	2.27	LOC100001991	NA	NA	NA	K08623//a disintegrin and metalloproteinase with thrombospondin motifs 8 [EC:3.4.24.-]	gi|125837187|ref|XP_001341878.1|//PREDICTED: A disintegrin and metalloproteinase with thrombospondin motifs 8 [Danio rerio]
100002007	NM_001304356.1	1500	593	24.22	oaz2a	NA	NA	NA	K16613//ornithine decarboxylase antizyme 2	gi|748983452|ref|NP_001291285.1|//ornithine decarboxylase antizyme 2a [Danio rerio]
100002010	XM_001341859.7	6157	469.03	4.58	abcc1	NA	NA	NA	K05665//ATP-binding cassette, subfamily C (CFTR/MRP), member 1	gi|292611895|ref|XP_001341895.3|//PREDICTED: multidrug resistance-associated protein 1 [Danio rerio]
100002012	NM_001114473.1,XM_005168116.4	1847.16	54.67	1.8	zgc:172128	NA	GO:0046872//metal ion binding;GO:0003676//nucleic acid binding	NA	K09228//KRAB domain-containing zinc finger protein	gi|528478143|ref|XP_005168173.1|//PREDICTED: zinc finger protein 45-like isoform X1 [Danio rerio];gi|167555071|ref|NP_001107945.1|//zinc finger protein 45-like [Danio rerio]
100002014	XM_001341862.8,XM_009301564.3,XM_021476476.1	4050	30.28	0.45	si:ch211-102c2.8	NA	NA	NA	NA	gi|326667833|ref|XP_001341898.4|//PREDICTED: trichohyalin isoform X3 [Danio rerio];gi|688555391|ref|XP_009299839.1|//PREDICTED: trichohyalin isoform X1 [Danio rerio]
100002015	XM_001341863.7,XM_021471655.1	5112.86	221.13	2.6	cds1	NA	NA	NA	K00981//phosphatidate cytidylyltransferase [EC:2.7.7.41]	gi|189519187|ref|XP_001341899.2|//PREDICTED: phosphatidate cytidylyltransferase 1 [Danio rerio]
100002020	NM_001128552.1	1261	5.95	0.29	si:ch211-126g16.10	GO:0016021//integral component of membrane;GO:0000139//Golgi membrane	GO:0008375//acetylglucosaminyltransferase activity;GO:0004376//glycolipid mannosyltransferase activity;GO:0016759//cellulose synthase activity;GO:0000033//alpha-1,3-mannosyltransferase activity;GO:0008755//O antigen polymerase activity;GO:0018718//1,2-dihydroxy-phenanthrene glycosyltransferase activity;GO:0052824//dolichyl-pyrophosphate Man7GlcNAc2 alpha-1,6-mannosyltransferase activity;GO:000002…	GO:0006486//protein glycosylation	K07970//beta-1,3-N-acetylglucosaminyltransferase 3 [EC:2.4.1.146 2.4.1.149]	gi|190570308|ref|NP_001122024.1|//si:ch211-126g16.10 [Danio rerio]
100002026	XM_001341872.8	4496	4.96	0.07	si:ch211-199f5.1	NA	NA	NA	K16499//protocadherin delta 2	gi|528491079|ref|XP_001341908.5|//PREDICTED: protocadherin-8-like [Danio rerio]
100002034	NM_001002504.2,XM_009293111.3,XM_009293112.3,XM_009293113.3,XM_009293114.3,XM_009293115.3,XM_009293116.3,XM_009293117.3	8694.06	4394	30.33	hectd1	GO:0005634//nucleus;GO:0005737//cytoplasm	GO:0046872//metal ion binding;GO:0061630//ubiquitin protein ligase activity;GO:0016874//ligase activity	GO:0042787//protein ubiquitination involved in ubiquitin-dependent protein catabolic process	K12231//E3 ubiquitin-protein ligase HECTD1 [EC:2.3.2.26]	gi|688594780|ref|XP_009291388.1|//PREDICTED: E3 ubiquitin-protein ligase HECTD1 isoform X3 [Danio rerio];gi|688594785|ref|XP_009291390.1|//PREDICTED: E3 ubiquitin-protein ligase HECTD1 isoform X5 [Danio rerio];gi|688594776|ref|XP_009291387.1|//PREDICTED: E3 ubiquitin-protein ligase HECTD1 isoform X2 [Danio rerio];gi|688594783|ref|XP_009291389.1|//PREDICTED: E3 ubiquitin-protein ligase HECTD1 isof…
100002035	NM_001111236.1,XM_021478255.1	3736.89	75.57	1.22	acsm3	NA	GO:0003824//catalytic activity	GO:0008152//metabolic process	K01896//medium-chain acyl-CoA synthetase [EC:6.2.1.2]	gi|162139056|ref|NP_001104706.1|//acyl-coenzyme A synthetase ACSM3, mitochondrial [Danio rerio]
100002038	XM_001339095.5,XM_021473630.1	1084	1	0.06	si:rp71-17i16.4	NA	NA	NA	K12042//troponin C, skeletal muscle	gi|125851982|ref|XP_001339131.1|//PREDICTED: troponin C, skeletal muscle [Danio rerio]
100002040	XM_001339170.7	6035	4	0.04	myhb	NA	NA	NA	K10352//myosin heavy chain	gi|528483089|ref|XP_001339206.5|//PREDICTED: myosin heavy chain, fast skeletal muscle [Danio rerio]
100002043	XM_001334593.7	905	3	0.21	LOC100002043	NA	NA	NA	NA	gi|125888883|ref|XP_001334629.1|//PREDICTED: uncharacterized protein DDB_G0272718-like [Danio rerio]
100002045	XM_021476980.1,XM_021476981.1	3357	1	0.02	tmem132a	NA	NA	NA	K17599//transmembrane protein 132	gi|528468856|ref|XP_001341924.2|//PREDICTED: transmembrane protein 132C-like [Danio rerio]
100002059	XM_001341899.5,XM_021472931.1	5217.88	297	3.43	LOC100002059	NA	NA	NA	K08629//a disintegrin and metalloproteinase with thrombospondin motifs 15 [EC:3.4.24.-]	gi|528501485|ref|XP_001341935.2|//PREDICTED: A disintegrin and metalloproteinase with thrombospondin motifs 15-like [Danio rerio]
100002060	XM_001341900.6,XM_005157778.4	2244.07	17	0.46	masp1	NA	NA	NA	K03992//mannan-binding lectin serine protease 1 [EC:3.4.21.-]	gi|528502345|ref|XP_005157835.1|//PREDICTED: mannan-binding lectin serine protease 1 isoform X2 [Danio rerio];gi|125838284|ref|XP_001341936.1|//PREDICTED: mannan-binding lectin serine protease 1 isoform X1 [Danio rerio]
100002065	XM_001341904.8,XM_005158815.4,XM_021473191.1,XM_021473192.1,XM_021473193.1	1450.5	28	1.18	im:7136021	NA	NA	NA	NA	gi|528506480|ref|XP_005158872.1|//PREDICTED: uncharacterized protein im:7136021 isoform X2 [Danio rerio];gi|189530999|ref|XP_001341940.2|//PREDICTED: uncharacterized protein im:7136021 isoform X1 [Danio rerio]
100002070	NM_001122710.1,XM_005163652.4	1710.88	86	3.07	irf4a	NA	NA	NA	K09445//interferon regulatory factor 4	gi|170015997|ref|NP_001116182.1|//interferon regulatory factor 4 [Danio rerio]
100002072	NM_001291707.1,XM_003197869.5,XM_005163449.4,XM_005163450.4	4805.64	1072	13.43	2020-03-06	NA	NA	NA	K10661//E3 ubiquitin-protein ligase MARCH6 [EC:2.3.2.27]	gi|528471192|ref|XP_005163506.1|//PREDICTED: E3 ubiquitin-protein ligase MARCH6 isoform X1 [Danio rerio];gi|619328901|ref|NP_001278636.1|//E3 ubiquitin-protein ligase MARCH6 [Danio rerio];gi|326664934|ref|XP_003197917.1|//PREDICTED: E3 ubiquitin-protein ligase MARCH6 isoform X2 [Danio rerio];gi|528471195|ref|XP_005163507.1|//PREDICTED: E3 ubiquitin-protein ligase MARCH6 isoform X3 [Danio rerio]
100002086	NM_001100075.1	1655	73	2.7	tmem175	NA	NA	NA	NA	gi|153792806|ref|NP_001093545.1|//endosomal/lysomomal potassium channel TMEM175 [Danio rerio]
100002095	NM_001089454.1,XM_009304502.3	1304.83	130	6.13	zgc:162707	NA	NA	NA	NA	gi|147907312|ref|NP_001082923.1|//UPF0524 protein C3orf70 homolog B [Danio rerio];gi|189042273|sp|A3KNX6.2|CC70B_DANRE//RecName: Full=UPF0524 protein C3orf70 homolog B
100002104	XM_017351117.2	2218	2	0.05	cbln18	NA	NA	NA	K18744//caprin-2	gi|292621117|ref|XP_001336467.3|//PREDICTED: complement C1q-like protein 2 [Danio rerio]
100002110	NM_001020738.2,XM_005160403.4,XM_009294576.3,XM_021468334.1	3001.04	71	1.43	stxbp6l	NA	NA	NA	K08519//syntaxin-binding protein 6	gi|528511030|ref|XP_005160460.1|//PREDICTED: syntaxin-binding protein 6 isoform X2 [Danio rerio];gi|187608529|ref|NP_001018574.2|//syntaxin-binding protein 6 [Danio rerio]
100002113	NM_201114.1	1766	279	9.64	coro1a	GO:0015629//actin cytoskeleton	GO:0051015//actin filament binding	GO:0001654//eye development;GO:0001845//phagolysosome assembly;GO:0030036//actin cytoskeleton organization;GO:0021952//central nervous system projection neuron axonogenesis;GO:0030595//leukocyte chemotaxis;GO:0007420//brain development	K13882//coronin-1A	gi|41055464|ref|NP_957408.1|//coronin-1A [Danio rerio]
100002125	NM_001327859.1	3173	5	0.1	tacr2	NA	NA	NA	K04223//tachykinin receptor 2	gi|125833204|ref|XP_001341981.1|//PREDICTED: substance-K receptor [Danio rerio]
100002129	NM_001190755.1	1647	188	6.98	slc1a5	GO:0016021//integral component of membrane	GO:0015293//symporter activity	GO:0006810//transport	K05616//solute carrier family 1 (neutral amino acid transporter), member 5	gi|299782469|ref|NP_001177684.1|//neutral amino acid transporter B(0) [Danio rerio]
100002134	XM_009293889.3	1824	4	0.13	LOC100002134	NA	NA	NA	K14688//solute carrier family 30 (zinc transporter), member 1	gi|688598247|ref|XP_009292164.1|//PREDICTED: zinc/cadmium resistance protein-like [Danio rerio]
100002136	XM_001341955.8,XM_009298793.3	1009	18.4	1.13	ece2a	NA	GO:0008168//methyltransferase activity	GO:0008152//metabolic process	K01415//endothelin-converting enzyme [EC:3.4.24.71]	gi|528471875|ref|XP_001341991.3|//PREDICTED: endothelin-converting enzyme 2 [Danio rerio]
100002141	XM_017353220.2	987	1.16	0.07	LOC100002141	NA	NA	NA	K06582//natural killer cell receptor 2B4;K06570//lymphocyte antigen 9;K06511//CD84 antigen	gi|528515335|ref|XP_005161691.1|//PREDICTED: uncharacterized protein LOC100002141 isoform X1 [Danio rerio]
100002155	XM_009301766.3,XM_021476621.1	4973	390	4.72	rasa1a	NA	NA	NA	K04352//Ras GTPase-activating protein 1	gi|688556723|ref|XP_009300041.1|//PREDICTED: ras GTPase-activating protein 1 [Danio rerio]
100002173	NM_001326408.1	983	4	0.25	cbln20	NA	NA	NA	K07296//adiponectin	gi|292621115|ref|XP_001336552.3|//PREDICTED: complement C1q-like protein 4 [Danio rerio]
100002175	NM_001100076.1	1730	130	4.59	nkiras1	NA	NA	NA	K17197//NF-kappa-B inhibitor-interacting Ras-like protein	gi|153792331|ref|NP_001093546.1|//NF-kappa-B inhibitor-interacting Ras-like protein 1 [Danio rerio]
100002182	XM_009303907.3	1913	3	0.1	si:ch73-281k2.5	NA	NA	NA	K20994//Notch 2	gi|688567545|ref|XP_009302182.1|//PREDICTED: neurogenic locus notch homolog protein 2-like [Danio rerio]
100002184	NM_001005769.1	1872	126	4.1	hpf1	NA	NA	GO:0010835//regulation of protein ADP-ribosylation;GO:0006974//cellular response to DNA damage stimulus	NA	gi|54262115|ref|NP_001005769.1|//UPF0609 protein C4orf27 homolog [Danio rerio]
100002190	XM_001342001.7	3103	271	5.28	cyth3a	NA	GO:0005086//ARF guanyl-nucleotide exchange factor activity	GO:0032012//regulation of ARF protein signal transduction;GO:0043547//positive regulation of GTPase activity	K18441//cytohesin	gi|189525884|ref|XP_001342037.2|//PREDICTED: cytohesin-3 [Danio rerio]
100002194	NM_001013462.3	2237	405	11	kif1bp	GO:0005856//cytoskeleton;GO:0005739//mitochondrion	GO:0019894//kinesin binding	GO:0000226//microtubule cytoskeleton organization;GO:0048484//enteric nervous system development;GO:0021952//central nervous system projection neuron axonogenesis;GO:1990535//neuron projection maintenance;GO:0006839//mitochondrial transport;GO:0048929//efferent axon development in posterior lateral line nerve	K16911//ATP-dependent RNA helicase DDX21 [EC:3.6.4.13]	gi|226823353|ref|NP_001013480.3|//KIF1-binding protein homolog [Danio rerio]
100002196	NM_001282050.2,NM_001328045.1,XM_005169620.3,XM_009291247.2,XM_009291249.2	1997.34	1006.52	30.68	si:ch211-235e9.8	NA	NA	NA	K09187//histone-lysine N-methyltransferase MLL2 [EC:2.1.1.43];K04727//programmed cell death 8 (apoptosis-inducing factor) [EC:1.-.-.-]	gi|688586088|ref|XP_009289522.1|//PREDICTED: protein MGARP isoform X1 [Danio rerio];gi|528500643|ref|XP_005169677.1|//PREDICTED: protein MGARP isoform X2 [Danio rerio];gi|124481631|gb|AAI33100.1|//Unknown (protein for IMAGE:6523990) [Danio rerio];gi|688586093|ref|XP_009289524.1|//PREDICTED: protein MGARP isoform X3 [Danio rerio]
100002197	XM_009291525.3,XM_009291526.3,XM_009291527.3	1106.27	75.16	4.2	si:dkey-31c13.1	NA	NA	NA	K13221//methylosome protein 50;K06231//hedgehog interacting protein	gi|688587202|ref|XP_009289801.1|//PREDICTED: uncharacterized protein LOC100002197 isoform X2 [Danio rerio];gi|688587200|ref|XP_009289800.1|//PREDICTED: uncharacterized protein LOC100002197 isoform X1 [Danio rerio];gi|688587204|ref|XP_009289802.1|//PREDICTED: uncharacterized protein LOC100002197 isoform X3 [Danio rerio]
100002203	XM_003197841.5	1361	42	1.9	si:dkeyp-13a3.10	NA	NA	NA	NA	gi|326664804|ref|XP_003197889.1|//PREDICTED: uncharacterized protein LOC100002203 [Danio rerio]
100002220	XM_009304587.3,XM_009304588.3	1499	0.99	0.04	enox1	NA	NA	NA	NA	gi|688570743|ref|XP_009302862.1|//PREDICTED: ecto-NOX disulfide-thiol exchanger 1 isoform X1 [Danio rerio]
100002223	NM_001126472.1	2099	306	8.87	olfml2a	NA	NA	NA	K04593//latrophilin 2;K04592//latrophilin 1;K04594//latrophilin 3	gi|187608240|ref|NP_001119944.1|//olfactomedin-like 2A precursor [Danio rerio]
100002225	NM_001128281.1,XM_009298945.3,XM_021478261.1	2857.23	164	3.47	map2k2b	GO:0005737//cytoplasm	GO:0005524//ATP binding;GO:0004702//signal transducer, downstream of receptor, with serine/threonine kinase activity	GO:0006468//protein phosphorylation	K04369//mitogen-activated protein kinase kinase 2 [EC:2.7.12.2]	gi|688539742|ref|XP_009297220.1|//PREDICTED: dual specificity mitogen-activated protein kinase kinase 2 isoform X2 [Danio rerio];gi|190194256|ref|NP_001121753.1|//dual specificity mitogen-activated protein kinase kinase 2 [Danio rerio];gi|688539740|ref|XP_009297219.1|//PREDICTED: dual specificity mitogen-activated protein kinase kinase 2 isoform X1 [Danio rerio]
100002227	XM_003200414.5	4607	131.82	1.72	si:ch211-248g20.5	NA	NA	NA	K20689//Rho guanine nucleotide exchange factor 17	gi|326675901|ref|XP_003200462.1|//PREDICTED: rho guanine nucleotide exchange factor 17 [Danio rerio]
100002236	NM_001200039.1	3061	1068.32	21.11	bri3	GO:0016020//membrane	NA	NA	K08040//class B basic helix-loop-helix protein 8	gi|318068022|ref|NP_001186968.1|//brain protein I3 [Danio rerio]
100002239	NM_001098259.2	1594	11	0.42	si:rp71-81e14.2	GO:0016021//integral component of membrane	NA	NA	K06457//T-cell surface glycoprotein CD7	gi|148277669|ref|NP_001091729.1|//uncharacterized protein LOC100002239 precursor [Danio rerio]
100002249	XM_017358408.2,XM_021479881.1	1882	2	0.06	si:ch211-213o11.11	GO:0016021//integral component of membrane	GO:0004930//G-protein coupled receptor activity	GO:0007186//G-protein coupled receptor signaling pathway	K08414//G protein-coupled receptor 61	gi|125829811|ref|XP_001342078.1|//PREDICTED: probable G-protein coupled receptor 61 [Danio rerio]
100002256	XM_009307382.3,XM_017358966.2,XM_021474293.1	4195.28	66.34	0.95	pik3ap1	NA	NA	NA	K12230//phosphoinositide 3-kinase adapter protein 1	gi|688582996|ref|XP_009305657.1|//PREDICTED: phosphoinositide 3-kinase adapter protein 1 [Danio rerio]
100002257	NM_001128282.1,XM_017358662.2,XM_021480475.1	1717.08	55.87	1.99	si:dkeyp-2e4.3	NA	NA	NA	K09228//KRAB domain-containing zinc finger protein	gi|190194341|ref|NP_001121754.1|//si:dkeyp-2e4.3 [Danio rerio]
100002261	NM_173260.1,XM_005173300.4	1519.36	480	19.35	taf7	GO:0005669//transcription factor TFIID complex	GO:0003743//translation initiation factor activity;GO:0003713//transcription coactivator activity;GO:0008134//transcription factor binding;GO:0035035//histone acetyltransferase binding;GO:0044212//transcription regulatory region DNA binding	GO:0006413//translational initiation;GO:0006357//regulation of transcription from RNA polymerase II promoter;GO:0051123//RNA polymerase II transcriptional preinitiation complex assembly	K03132//transcription initiation factor TFIID subunit 7	gi|27545271|ref|NP_775367.1|//transcription initiation factor TFIID subunit 7-like [Danio rerio]
100002263	XM_005157466.4	5246	333	3.82	pik3cb	GO:0005942//phosphatidylinositol 3-kinase complex;GO:0005622//intracellular;GO:0005886//plasma membrane	GO:0016303//1-phosphatidylinositol-3-kinase activity;GO:0035005//1-phosphatidylinositol-4-phosphate 3-kinase activity;GO:0046934//phosphatidylinositol-4,5-bisphosphate 3-kinase activity	GO:0048015//phosphatidylinositol-mediated signaling;GO:0046854//phosphatidylinositol phosphorylation	K00922//phosphatidylinositol-4,5-bisphosphate 3-kinase catalytic subunit alpha/beta/delta [EC:2.7.1.153]	gi|528501196|ref|XP_001923257.4|//PREDICTED: phosphatidylinositol 4,5-bisphosphate 3-kinase catalytic subunit beta isoform [Danio rerio]
100002266	XM_017351758.1	5228	228.54	2.63	LOC100002266	NA	GO:0000166//nucleotide binding	NA	K20865//NACHT, LRR and PYD domains-containing protein 12	gi|688593522|ref|XP_003200356.3|//PREDICTED: NACHT, LRR and PYD domains-containing protein 3-like [Danio rerio]
100002269	NM_001105141.2,XM_005169874.4	7611.13	204	1.61	znf292a	NA	NA	NA	K09228//KRAB domain-containing zinc finger protein	gi|939320298|ref|NP_001098611.2|//zinc finger protein 292a [Danio rerio]
100002270	NM_001082951.1,XM_009293490.3	5549	1	0.01	si:ch73-62b13.1	GO:0016021//integral component of membrane;GO:0000139//Golgi membrane	GO:0001537//N-acetylgalactosamine 4-O-sulfotransferase activity;GO:0004394//heparan sulfate 2-O-sulfotransferase activity;GO:0018726//9-phenanthrol sulfotransferase activity;GO:0001517//N-acetylglucosamine 6-O-sulfotransferase activity;GO:0018724//4-phenanthrol sulfotransferase activity;GO:0017095//heparan sulfate 6-O-sulfotransferase activity;GO:0018721//trans-9R,10R-dihydrodiolphenanthrene sulf…	GO:0006790//sulfur compound metabolic process;GO:0005975//carbohydrate metabolic process	K01022//keratan sulfate 6-sulfotransferase 1 [EC:2.8.2.21]	gi|130495159|ref|NP_001076420.1|//carbohydrate sulfotransferase 1 precursor [Danio rerio]
100002272	NM_001017742.2	1317	739	34.49	dusp22b	GO:0005634//nucleus;GO:0005737//cytoplasm	GO:0008138//protein tyrosine/serine/threonine phosphatase activity;GO:0004725//protein tyrosine phosphatase activity	GO:0007179//transforming growth factor beta receptor signaling pathway;GO:0046330//positive regulation of JNK cascade;GO:0006470//protein dephosphorylation;GO:0042127//regulation of cell proliferation	K14165//atypical dual specificity phosphatase [EC:3.1.3.16 3.1.3.48]	gi|229892250|ref|NP_001017742.2|//dual specificity protein phosphatase 22-B [Danio rerio]
100002283	XM_021471350.1,XM_021473963.1,XM_021474887.1	5465.08	113.25	1.25	LOC100002283	NA	NA	NA	K09228//KRAB domain-containing zinc finger protein	gi|688619332|ref|XP_009302923.1|//PREDICTED: gastrula zinc finger protein XlCGF52.1-like [Danio rerio];gi|688619676|ref|XP_009301296.1|//PREDICTED: zinc finger protein 501-like isoform X2 [Danio rerio];gi|975094301|ref|XP_015261972.1|//PREDICTED: zinc finger protein 208-like, partial [Gekko japonicus]
100002292	XM_001342080.6,XM_009296338.3,XM_009296339.3	6926.84	626	5.43	si:ch73-63e15.2	NA	NA	GO:0050727//regulation of inflammatory response;GO:0006355//regulation of transcription, DNA-templated	K04425//mitogen-activated protein kinase kinase kinase 6 [EC:2.7.11.25]	gi|528516135|ref|XP_001342116.5|//PREDICTED: protein strawberry notch homolog 2-like isoform X1 [Danio rerio];gi|688609291|ref|XP_009294614.1|//PREDICTED: protein strawberry notch homolog 2-like isoform X2 [Danio rerio]
100002293	NM_001024214.1	1391	58	2.56	endog	NA	GO:0046872//metal ion binding;GO:0016787//hydrolase activity;GO:0003676//nucleic acid binding	GO:0006309//apoptotic DNA fragmentation	K01173//endonuclease G, mitochondrial	gi|66730555|ref|NP_001019385.1|//endonuclease G, mitochondrial [Danio rerio]
100002302	NM_001111238.1	1665	51	1.87	mri1	GO:0005634//nucleus;GO:0005737//cytoplasm	GO:0046523//S-methyl-5-thioribose-1-phosphate isomerase activity	GO:0019284//L-methionine salvage from S-adenosylmethionine;GO:0019509//L-methionine salvage from methylthioadenosine	K08963//methylthioribose-1-phosphate isomerase [EC:5.3.1.23]	gi|162139066|ref|NP_001104708.1|//methylthioribose-1-phosphate isomerase [Danio rerio]
100002307	NM_001110123.1,XM_009293947.3	1868	12.06	0.39	oscp1a	NA	NA	NA	NA	gi|158534005|ref|NP_001103593.1|//protein OSCP1 [Danio rerio];gi|688598484|ref|XP_009292222.1|//PREDICTED: protein OSCP1 isoform X1 [Danio rerio]
100002312	NM_001113644.1	2220	291.22	7.97	crhr2	NA	NA	NA	K04579//corticotropin releasing hormone receptor 2	gi|165972357|ref|NP_001107116.1|//uncharacterized protein LOC100002312 [Danio rerio]
100002318	XM_001337797.8	3381	172.27	3.08	mapk13	NA	NA	NA	K04441//p38 MAP kinase [EC:2.7.11.24]	gi|189522202|ref|XP_001337833.2|//PREDICTED: mitogen-activated protein kinase 13 [Danio rerio]
100002322	XM_017356611.2	1871	26	0.85	si:ch211-202h22.10	NA	NA	NA	K09228//KRAB domain-containing zinc finger protein	gi|688534400|ref|XP_009293180.1|//PREDICTED: gastrula zinc finger protein XlCGF57.1-like [Danio rerio]
100002333	NM_001128283.1,NM_001130654.1	883.23	51.19	3.61	si:dkeyp-2e4.6	NA	NA	NA	K09228//KRAB domain-containing zinc finger protein	gi|190194293|ref|NP_001121755.1|//uncharacterized protein LOC100002333 [Danio rerio];gi|194578799|ref|NP_001124126.1|//uncharacterized protein LOC100170819 [Danio rerio]
100002334	NM_001098260.1,XM_005157078.4	1924.03	77.87	2.47	sc:d189	GO:0016021//integral component of membrane	NA	GO:0043031//negative regulation of macrophage activation;GO:0050776//regulation of immune response	K06556//CD200 antigen	gi|148277583|ref|NP_001091730.1|//uncharacterized protein LOC100002334 precursor [Danio rerio] ;gi|528468420|ref|XP_005157135.1|//PREDICTED: uncharacterized protein LOC100002334 isoform X1 [Danio rerio]
100002342	XM_009297400.3,XM_021470305.1,XM_021470306.1	4083.7	34.05	0.5	cpa6	NA	NA	NA	K08782//carboxypeptidase A6 [EC:3.4.17.1]	gi|326679690|ref|XP_001342149.4|//PREDICTED: carboxypeptidase A6 isoform X1 [Danio rerio]
100002345	NM_001346266.1	2067	12.16	0.36	stpg1	NA	NA	NA	NA	gi|528509014|ref|XP_005173807.1|//PREDICTED: O(6)-methylguanine-induced apoptosis 2 [Danio rerio]
100002364	XM_009298101.3,XM_017354270.2	3289	102	1.87	parp6b	NA	NA	NA	K15258//poly [ADP-ribose] polymerase 6/8 [EC:2.4.2.30]	gi|688617379|ref|XP_009296376.1|//PREDICTED: poly [ADP-ribose] polymerase 6 [Danio rerio]
100002366	XM_001921922.5,XM_021473369.1	2996.84	69	1.39	gaa	NA	GO:0004553//hydrolase activity, hydrolyzing O-glycosyl compounds;GO:0030246//carbohydrate binding	GO:0005975//carbohydrate metabolic process	K12316//lysosomal alpha-glucosidase [EC:3.2.1.20]	gi|528473684|ref|XP_001921957.2|//PREDICTED: lysosomal alpha-glucosidase isoform X1 [Danio rerio]
100002370	XM_005165208.4,XM_005165209.4,XM_021471586.1,XM_021476439.1,XM_021476440.1,XM_021476441.1	8533	63.42	0.45	zc3h12b	NA	NA	NA	K18668//ribonuclease ZC3H12 [EC:3.1.-.-]	gi|528479020|ref|XP_005165265.1|//PREDICTED: probable ribonuclease ZC3H12B isoform X1 [Danio rerio];gi|528479022|ref|XP_005165266.1|//PREDICTED: probable ribonuclease ZC3H12B isoform X2 [Danio rerio]
100002371	NM_001105584.1,XM_005171773.4	1296.5	117	5.55	cyb561a3a	GO:0005765//lysosomal membrane;GO:0016021//integral component of membrane;GO:0031902//late endosome membrane	GO:0046872//metal ion binding;GO:0052693//epoxyqueuosine reductase activity;GO:0043826//sulfur oxygenase reductase activity;GO:0043914//NADPH:sulfur oxidoreductase activity;GO:0043883//malolactic enzyme activity;GO:0043738//reduced coenzyme F420 dehydrogenase activity;GO:0008748//N-ethylmaleimide reductase activity	GO:0006810//transport;GO:0055114//oxidation-reduction process	K16295//cytochrome b ascorbate-dependent protein 3	gi|157743328|ref|NP_001099054.1|//cytochrome b ascorbate-dependent protein 3 [Danio rerio];gi|528479158|ref|XP_005171830.1|//PREDICTED: cytochrome b ascorbate-dependent protein 3 isoform X1 [Danio rerio]
100002381	XM_001342145.6	2600	2.49	0.06	LOC100002381	NA	NA	NA	K08807//proto-oncogene serine/threonine-protein kinase Pim-3 [EC:2.7.11.1]	gi|528487298|ref|XP_001342181.4|//PREDICTED: aurora kinase [Danio rerio]
100002384	XM_001342148.7	579	75	8.26	cox5b1	GO:0005740//mitochondrial envelope	GO:0004129//cytochrome-c oxidase activity	GO:1902600//hydrogen ion transmembrane transport	K02265//cytochrome c oxidase subunit 5b	gi|688569522|ref|XP_001342184.2|//PREDICTED: cytochrome c oxidase subunit 5B, mitochondrial-like [Danio rerio]
100002387	XM_003197634.5,XM_005159849.4,XM_021471117.1,XM_021471118.1	1871	1	0.03	mgarp	NA	NA	NA	K04727//programmed cell death 8 (apoptosis-inducing factor) [EC:1.-.-.-]	gi|326663864|ref|XP_003197682.1|//PREDICTED: protein MGARP isoform X2 [Danio rerio];gi|528467644|ref|XP_005159906.1|//PREDICTED: amphiphysin isoform X1 [Danio rerio]
100002391	NM_001077170.1	2243	12	0.33	nphp1	GO:0005929//cilium	NA	GO:0048793//pronephros development	K19657//nephrocystin-1	gi|116004559|ref|NP_001070638.1|//nephrocystin-1 [Danio rerio]
100002392	XM_005174639.4	1126	3.96	0.22	LOC100002392	NA	NA	NA	K16062//C-C motif chemokine 21;K14625//C-C motif chemokine 20	gi|528524141|ref|XP_005174696.1|//PREDICTED: uncharacterized protein LOC100002392 [Danio rerio]
100002393	NM_001111239.1	2608	208	4.83	zgc:175066	NA	NA	NA	NA	gi|162138980|ref|NP_001104709.1|//protein FAM53C [Danio rerio]
100002400	XM_001338635.7,XM_005166437.4,XM_005166438.3	2439.41	318	7.91	si:	NA	NA	NA	K12327//caldesmon;K14957//lymphocyte-specific protein 1	gi|688564997|ref|XP_005166495.2|//PREDICTED: non-muscle caldesmon-like isoform X3 [Danio rerio];gi|189521576|ref|XP_001338671.2|//PREDICTED: caldesmon, smooth muscle-like isoform X1 [Danio rerio];gi|528485607|ref|XP_005166494.1|//PREDICTED: caldesmon, smooth muscle-like isoform X2 [Danio rerio]
100002406	XM_017357996.2	2493	200.57	4.88	LOC100002406	GO:0016021//integral component of membrane	NA	NA	K14614//MFS transporter, PCFT/HCP family, solute carrier family 46 (thymic stromal cotransporter), member 2	gi|688573186|ref|XP_001921462.4|//PREDICTED: LOW QUALITY PROTEIN: thymic stromal cotransporter homolog [Danio rerio]
100002407	NM_001166336.1,XM_005172615.4	6772	27.98	0.25	nlgn2b	GO:0009986//cell surface;GO:0005887//integral component of plasma membrane;GO:0060077//inhibitory synapse	GO:0042043//neurexin family protein binding;GO:0004872//receptor activity;GO:0052689//carboxylic ester hydrolase activity	GO:0097104//postsynaptic membrane assembly;GO:0007158//neuron cell-cell adhesion;GO:0050804//modulation of chemical synaptic transmission;GO:0097105//presynaptic membrane assembly	K07378//neuroligin	gi|261599004|ref|NP_001159808.1|//neuroligin 2a [Danio rerio];gi|528492086|ref|XP_005172672.1|//PREDICTED: neuroligin 2a isoform X1 [Danio rerio]
100002427	XM_001342176.6,XM_021473664.1	1773	5	0.17	si:dkey-1c11.1	NA	NA	NA	NA	gi|688611813|ref|XP_001342212.5|//PREDICTED: draxin [Danio rerio]
100002437	XM_001342187.7	1838	13.24	0.44	si:ch73-269m23.5	NA	NA	NA	NA	gi|125852651|ref|XP_001342223.1|//PREDICTED: ceramide-1-phosphate transfer protein-like [Danio rerio]
100002445	XM_001342194.7	5104	18.67	0.22	unc5db	NA	NA	NA	K07521//netrin receptor unc-5	gi|528479526|ref|XP_001342230.2|//PREDICTED: netrin receptor UNC5D [Danio rerio]
100002448	XM_001921257.5,XM_005166118.4,XM_009302622.3,XM_009302623.3,XM_009302624.3,XM_021477246.1	4087.29	37	0.55	mst1ra	GO:0016021//integral component of membrane	GO:0005524//ATP binding;GO:0004714//transmembrane receptor protein tyrosine kinase activity	GO:0007169//transmembrane receptor protein tyrosine kinase signaling pathway;GO:0006468//protein phosphorylation	K05100//macrophage-stimulating 1 receptor [EC:2.7.10.1]	gi|528483133|ref|XP_005166175.1|//PREDICTED: macrophage-stimulating protein receptor isoform X1 [Danio rerio];gi|528483135|ref|XP_001921292.2|//PREDICTED: macrophage-stimulating protein receptor isoform X2 [Danio rerio];gi|688561537|ref|XP_009300899.1|//PREDICTED: macrophage-stimulating protein receptor isoform X4 [Danio rerio];gi|688561534|ref|XP_009300898.1|//PREDICTED: macrophage-stimulating p…
100002454	XM_005166905.4,XM_009303797.3,XM_009303798.3,XM_009303801.3,XM_017357419.2,XM_021478374.1	5191.19	36	0.42	dab2ipa	GO:0031235//intrinsic component of the cytoplasmic side of the plasma membrane;GO:0005737//cytoplasm	GO:0005096//GTPase activator activity	GO:0043065//positive regulation of apoptotic process;GO:0043087//regulation of GTPase activity;GO:0046580//negative regulation of Ras protein signal transduction;GO:0030948//negative regulation of vascular endothelial growth factor receptor signaling pathway;GO:0016525//negative regulation of angiogenesis;GO:0038026//reelin-mediated signaling pathway;GO:0008285//negative regulation of cell prolif…	K19901//disabled homolog 2-interacting protein	gi|688566982|ref|XP_009302075.1|//PREDICTED: disabled homolog 2-interacting protein isoform X4 [Danio rerio];gi|688566973|ref|XP_009302072.1|//PREDICTED: disabled homolog 2-interacting protein isoform X1 [Danio rerio];gi|688566976|ref|XP_009302073.1|//PREDICTED: disabled homolog 2-interacting protein isoform X2 [Danio rerio]
100002455	NM_001327968.1	1337	1	0.05	phyhip	NA	NA	NA	NA	gi|125825025|ref|XP_001342239.1|//PREDICTED: phytanoyl-CoA hydroxylase-interacting protein [Danio rerio]
100002460	XM_003199553.5	3494	36.3	0.63	gsg1l2b	NA	NA	NA	K11167//dehydrogenase/reductase SDR family member 7C [EC:1.1.-.-]	gi|528495153|ref|XP_003199601.2|//PREDICTED: germ cell-specific gene 1-like protein [Danio rerio]
100002462	XM_003199495.5	2626	1	0.02	wu:fi42e03	NA	NA	NA	NA	gi|326671855|ref|XP_003199543.1|//PREDICTED: uncharacterized protein wu:fi42e03 [Danio rerio]
100002463	XM_001338200.7	4217	42	0.6	pprc1	NA	NA	NA	K17963//peroxisome proliferator-activated receptor gamma coactivator-related protein 1	gi|326672945|ref|XP_001338236.3|//PREDICTED: peroxisome proliferator-activated receptor gamma coactivator-related protein 1 [Danio rerio]
100002469	XM_001336834.7	1893	19.43	0.63	LOC100002469	NA	NA	NA	K09228//KRAB domain-containing zinc finger protein	gi|292626771|ref|XP_001336870.2|//PREDICTED: gastrula zinc finger protein XlCGF57.1-like [Danio rerio]
100002472	XM_009301201.3,XM_021471568.1,XM_021474007.1,XM_021476397.1	1327	1	0.05	LOC100002472	NA	NA	NA	NA	gi|688553374|ref|XP_009299476.1|//PREDICTED: pleckstrin homology-like domain family A member 1 isoform X2 [Danio rerio]
100002476	XM_001337565.8	788	3	0.24	si:ch211-125e6.5	NA	NA	NA	K06560//mannose receptor, C type;K06468//low affinity immunoglobulin epsilon Fc receptor;K17513//C-type lectin superfamily 17 member A	gi|125826275|ref|XP_001337601.1|//PREDICTED: type-2 ice-structuring protein-like [Danio rerio]
100002479	XM_001342218.6,XM_009305262.3,XM_021479339.1,XM_021479340.1	1674	42.03	1.53	epob	NA	NA	NA	K05437//erythropoietin	gi|688574043|ref|XP_009303537.1|//PREDICTED: erythropoietin-like isoform X2 [Danio rerio];gi|125827402|ref|XP_001342254.1|//PREDICTED: erythropoietin-like isoform X1 [Danio rerio]
100002494	XM_001342231.5,XM_021473280.1,XM_021474416.1	1832	2	0.07	rxfp3.3a3	GO:0016021//integral component of membrane	GO:0004930//G-protein coupled receptor activity	GO:0007186//G-protein coupled receptor signaling pathway	K08397//relaxin family peptide receptor 3	gi|125843429|ref|XP_001342267.1|//PREDICTED: relaxin-3 receptor 1 [Danio rerio]
100002502	XM_001342239.5	1756	14.05	0.49	trim35-33	GO:0005622//intracellular	GO:0008270//zinc ion binding	NA	K12012//tripartite motif-containing protein 35	gi|125851164|ref|XP_001342275.1|//PREDICTED: tripartite motif-containing protein 35 [Danio rerio]
100002503	XM_001342240.6	2229	1	0.03	LOC100002503	NA	NA	NA	K09627//serine protease 23 [EC:3.4.21.-]	gi|528517058|ref|XP_001342276.3|//PREDICTED: inactive serine protease 35-like [Danio rerio]
100002505	XM_001342242.7,XM_005162756.4,XM_021470322.1,XM_021470323.1,XM_021470324.1	3407.39	40.04	0.71	map7d2b	NA	NA	NA	K10433//microtubule-associated protein 7;K16807//MAP7 domain-containing protein 3	gi|528519911|ref|XP_001342278.3|//PREDICTED: MAP7 domain-containing protein 2 isoform X5 [Danio rerio];gi|528519908|ref|XP_005162813.1|//PREDICTED: MAP7 domain-containing protein 2 isoform X4 [Danio rerio]
100002513	NM_001089456.1	1576	32.77	1.27	ms4a17a.17	GO:0016021//integral component of membrane	NA	NA	K08090//high affinity immunoglobulin epsilon receptor subunit beta;K19928//zona pellucida sperm-binding protein 3	gi|148227370|ref|NP_001082925.1|//membrane-spanning 4-domains, subfamily A, member 17A.17 [Danio rerio]
100002528	XM_003199543.5	2001	113.33	3.45	gemin6	NA	NA	NA	K13134//gem associated protein 6	gi|688578480|ref|XP_003199591.2|//PREDICTED: gem-associated protein 6, partial [Danio rerio]
100002532	XM_009293078.3	1957	40	1.24	erich1	NA	NA	NA	NA	gi|688594631|ref|XP_009291352.1|//PREDICTED: glutamate-rich protein 1 isoform X2 [Danio rerio]
100002535	XM_002660832.6	1537	157	6.25	tmem70	NA	NA	NA	K17966//transmembrane protein 70, mitochondrial	gi|292610760|ref|XP_002660878.1|//PREDICTED: transmembrane protein 70, mitochondrial [Danio rerio]
100002536	XM_009297030.2	2793	90	1.95	si:dkey-190g6.2	NA	NA	NA	K18588//coenzyme Q-binding protein COQ10	gi|688612327|ref|XP_009295305.1|//PREDICTED: coenzyme Q-binding protein COQ10 homolog A, mitochondrial [Danio rerio]
100002543	NM_001204200.1,XM_021479089.1,XM_021479090.1,XM_021479091.1,XM_021479092.1,XM_021479093.1	10187.8	4724.14	27.81	zmp:0000000722	NA	NA	NA	K16519//A-kinase anchor protein 2	gi|323690136|ref|NP_001191129.1|//A-kinase anchor protein 2 [Danio rerio]
100002544	XM_001920370.7,XM_021479341.1	2387	2	0.05	LOC100002544	NA	NA	NA	K15049//endonuclease domain-containing 1 protein	gi|326671200|ref|XP_001920405.3|//PREDICTED: endonuclease domain-containing 1 protein-like [Danio rerio]
100002565	XM_021469088.1	4031	23.21	0.35	cd248b	NA	NA	NA	K08658//prenyl protein peptidase [EC:3.4.22.-];K06706//CD248 antigen, endosialin	gi|528513969|ref|XP_005161418.1|//PREDICTED: endosialin isoform X1 [Danio rerio]
100002570	XM_005170549.4	2422	5	0.13	LOC100002570	GO:0005622//intracellular	GO:0008270//zinc ion binding	NA	K12012//tripartite motif-containing protein 35	gi|528516785|ref|XP_005170606.1|//PREDICTED: tripartite motif-containing protein 35-like [Danio rerio]
100002591	XM_017352496.2	3379	105.93	1.89	LOC100002591	NA	NA	NA	K09228//KRAB domain-containing zinc finger protein;K15261//poly [ADP-ribose] polymerase 10/14/15 [EC:2.4.2.30]	gi|688539813|ref|XP_009297228.1|//PREDICTED: GTPase IMAP family member 4 [Danio rerio]
100002600	XM_009297746.2,XM_009297747.2,XM_009297750.2,XM_021470604.1,XM_021470605.1	3775.89	143.81	2.3	si:ch1073-340j19.1	NA	NA	NA	K10798//poly [ADP-ribose] polymerase [EC:2.4.2.30];K18466//vacuolar protein sorting-associated protein 26	gi|688615861|ref|XP_009296021.1|//PREDICTED: von Willebrand factor A domain-containing protein 5A isoform X1 [Danio rerio];gi|688615873|ref|XP_009296025.1|//PREDICTED: von Willebrand factor A domain-containing protein 5A isoform X5 [Danio rerio];gi|688615864|ref|XP_009296022.1|//PREDICTED: von Willebrand factor A domain-containing protein 5A isoform X2 [Danio rerio];gi|688615867|ref|XP_009296023.…
100002601	XM_021476365.1	3138	78	1.5	dqx1	NA	NA	NA	K14433//ATP-dependent RNA helicase DQX1 [EC:3.6.4.13]	gi|688558241|ref|XP_009300334.1|//PREDICTED: ATP-dependent RNA helicase DQX1 [Danio rerio]
100002610	NM_001142265.1,XM_017358168.2,XM_017358169.2,XM_017358170.2,XM_021479524.1,XM_021479525.1	3585.52	4	0.07	nlgn1	GO:0009986//cell surface;GO:0005887//integral component of plasma membrane;GO:0060076//excitatory synapse	GO:0042043//neurexin family protein binding;GO:0004872//receptor activity;GO:0052689//carboxylic ester hydrolase activity	GO:0002040//sprouting angiogenesis;GO:0007158//neuron cell-cell adhesion;GO:0050804//modulation of chemical synaptic transmission;GO:0097105//presynaptic membrane assembly	K07378//neuroligin	gi|283139291|gb|ADB12617.1|//neuroligin 1 [Danio rerio];gi|214010131|ref|NP_001135737.1|//neuroligin-1 [Danio rerio];gi|260779958|gb|ACX50608.1|//neuroligin 1 [Danio rerio]
100002625	XM_001919913.7,XM_021467295.1,XM_021467296.1,XM_021467297.1,XM_021473085.1	6876	461	4.03	akap6	NA	NA	NA	K16523//A-kinase anchor protein 6	gi|148745183|gb|AAI42909.1|//LOC100002625 protein [Danio rerio];gi|528505668|ref|XP_001919948.3|//PREDICTED: A-kinase anchor protein 6 isoform X1 [Danio rerio];gi|688593568|ref|XP_009291116.1|//PREDICTED: A-kinase anchor protein 6 isoform X2 [Danio rerio]
100002627	XM_001342336.5	1297	14.91	0.71	ptafr	NA	NA	NA	K04279//platelet-activating factor receptor	gi|125842313|ref|XP_001342372.1|//PREDICTED: platelet-activating factor receptor [Danio rerio]
100002630	XM_017352381.2,XM_017352382.2,XM_021468257.1	4437.41	249	3.38	si:dkey-218f9.10	NA	NA	NA	K20306//trafficking protein particle complex subunit 9	gi|939308376|ref|XP_014269067.1|//PREDICTED: trafficking protein particle complex subunit 9 [Maylandia zebra];gi|929311088|ref|XP_014033256.1|//PREDICTED: trafficking protein particle complex subunit 9 isoform X1 [Salmo salar];gi|734619265|ref|XP_010737424.1|//PREDICTED: trafficking protein particle complex subunit 9 [Larimichthys crocea]
100002633	XM_001342341.5,XM_021468706.1	2667	503.95	11.45	LOC100002633	NA	NA	NA	NA	gi|688603562|ref|XP_009293259.1|//PREDICTED: uncharacterized protein LOC100002633 isoform X1 [Danio rerio];gi|292624929|ref|XP_001342377.2|//PREDICTED: uncharacterized protein LOC100002633 isoform X2 [Danio rerio]
100002635	NM_001113645.2	1071	1.14	0.07	zgc:171887	NA	NA	NA	K06582//natural killer cell receptor 2B4;K06570//lymphocyte antigen 9;K06511//CD84 antigen	gi|303522360|ref|NP_001107117.2|//SLAM family member precursor [Danio rerio]
100002639	XM_001342347.7	1956	143.26	4.46	si:ch1073-324l1.1	GO:0005622//intracellular	GO:0008270//zinc ion binding	NA	K12012//tripartite motif-containing protein 35	gi|326678847|ref|XP_001342383.3|//PREDICTED: tripartite motif-containing protein 35-like [Danio rerio]
100002647	XM_009300238.3,XM_021475244.1,XM_021475245.1	1055	1	0.06	pimr214	NA	NA	NA	K08807//proto-oncogene serine/threonine-protein kinase Pim-3 [EC:2.7.11.1];K04702//proto-oncogene serine/threonine-protein kinase Pim-1 [EC:2.7.11.1]	gi|688547527|ref|XP_009298524.1|//PREDICTED: serine/threonine-protein kinase pim-2-like [Danio rerio];gi|189518098|ref|XP_001336258.2|//PREDICTED: serine/threonine-protein kinase pim-2-like [Danio rerio]
100002649	XM_003198623.5,XM_005165210.4,XM_021471580.1	4147.18	92	1.34	arhgap20b	NA	NA	NA	K20641//Rho GTPase-activating protein 20	gi|528479027|ref|XP_005165267.1|//PREDICTED: rho GTPase-activating protein 20 isoform X2 [Danio rerio];gi|528479025|ref|XP_003198671.2|//PREDICTED: rho GTPase-activating protein 20 isoform X1 [Danio rerio]
100002675	NM_001326555.1,XM_021478580.1	942.7	33.74	2.22	si:ch211-125e6.8	NA	NA	NA	NA	gi|113681690|ref|NP_001038597.1|//uncharacterized protein LOC567437 [Danio rerio]
100002676	NM_001145704.1,XM_005160163.4,XM_005160164.4	2591.5	4	0.09	gprc5bb	NA	NA	NA	K04619//G protein-coupled receptor family C group 5 member B	gi|528469297|ref|XP_005160220.1|//PREDICTED: G-protein coupled receptor family C group 5 member B-like isoform X2 [Danio rerio];gi|224589099|ref|NP_001139176.1|//G-protein coupled receptor family C group 5 member B-like precursor [Danio rerio]
100002679	XM_005172632.4,XM_009305265.3,XM_009305266.3,XM_009305267.3,XM_017358035.2,XM_021472258.1,XM_021472259.1,XM_021472260.1,XM_021472261.1,XM_021472262.1,XM_021479342.1	6973.62	1008	8.68	gigyf1	NA	NA	NA	K18730//PERQ amino acid-rich with GYF domain-containing protein	gi|688574058|ref|XP_009303542.1|//PREDICTED: PERQ amino acid-rich with GYF domain-containing protein 1-like isoform X4 [Danio rerio];gi|528492125|ref|XP_005172689.1|//PREDICTED: PERQ amino acid-rich with GYF domain-containing protein 1-like isoform X1 [Danio rerio];gi|688574052|ref|XP_009303540.1|//PREDICTED: PERQ amino acid-rich with GYF domain-containing protein 1-like isoform X2 [Danio rerio];…
100002680	NM_001320102.1,XM_009305537.3	3163.02	133	2.54	msi2a	NA	GO:0000166//nucleotide binding;GO:0003676//nucleic acid binding	NA	K14411//RNA-binding protein Musashi	gi|688575126|ref|XP_009303812.1|//PREDICTED: musashi RNA-binding protein 2a isoform X2 [Danio rerio];gi|991820317|ref|NP_001307031.1|//musashi RNA-binding protein 2a [Danio rerio]
100002689	XM_009292045.3,XM_009292046.3,XM_009292047.3,XM_009292048.3,XM_009292053.3,XM_021466845.1	4741.76	2611	33.16	trak1	NA	NA	NA	K15369//trafficking kinesin-binding protein 1	gi|688589795|ref|XP_009290328.1|//PREDICTED: trafficking kinesin-binding protein 1 isoform X7 [Danio rerio];gi|688589790|ref|XP_009290325.1|//PREDICTED: trafficking kinesin-binding protein 1 isoform X6 [Danio rerio];gi|688589778|ref|XP_009290321.1|//PREDICTED: trafficking kinesin-binding protein 1 isoform X2 [Danio rerio];gi|688589781|ref|XP_009290322.1|//PREDICTED: trafficking kinesin-binding pr…
100002706	XM_005163040.4	1741	184	6.45	LOC100002706	NA	GO:0005488//binding	NA	K15685//E3 ubiquitin-protein ligase Hakai [EC:2.3.2.27]	gi|528521545|ref|XP_005163097.1|//PREDICTED: E3 ubiquitin-protein ligase Hakai-like [Danio rerio]
100002712	XM_021476345.1	1210	5	0.25	c5h9orf84	NA	NA	NA	NA	gi|688553491|ref|XP_009299493.1|//PREDICTED: uncharacterized protein C9orf84 homolog [Danio rerio]
100002715	NM_001110531.1,XM_005168656.4,XM_009302032.3	1514	6	0.24	kiss1rb	GO:0005634//nucleus;GO:0009986//cell surface;GO:0005887//integral component of plasma membrane;GO:0005737//cytoplasm	GO:0008188//neuropeptide receptor activity	GO:0007200//phospholipase C-activating G-protein coupled receptor signaling pathway;GO:0045893//positive regulation of transcription, DNA-templated	K08374//KISS1 receptor	gi|528481132|ref|XP_005168713.1|//PREDICTED: KISS1 receptor b isoform X1 [Danio rerio];gi|160333542|ref|NP_001104001.1|//KISS1 receptor b [Danio rerio];gi|688558103|ref|XP_009300307.1|//PREDICTED: KISS1 receptor b isoform X2 [Danio rerio]
100002719	XM_021477804.1	1947	3	0.09	si:dkey-6n21.13	NA	NA	NA	K04269//purinergic receptor P2Y, G protein-coupled, 2;K04271//purinergic receptor P2Y, G protein-coupled, 4	gi|528484925|ref|XP_005172394.1|//PREDICTED: P2Y purinoceptor 3-like [Danio rerio]
100002730	NM_001098261.1,XM_005164325.4	5504.93	141.74	1.55	si:ch73-208g10.1	NA	NA	NA	K17341//hemicentin;K06527//vascular cell adhesion molecule 1	gi|528475231|ref|XP_005164382.1|//PREDICTED: intercellular adhesion molecule 5 isoform X1 [Danio rerio];gi|148277626|ref|NP_001091731.1|//intercellular adhesion molecule 5 precursor [Danio rerio]
100002736	XM_001338767.7	3417	203	3.59	si:dkey-54n8.2	NA	NA	NA	NA	gi|326674252|ref|XP_001338803.3|//PREDICTED: tumor protein p53-inducible protein 13 [Danio rerio]
100002737	NM_001145238.1	944	395.42	26.04	rpz	GO:0016021//integral component of membrane	NA	GO:0033333//fin development	K17705//Krev interaction trapped protein 1	gi|223646107|ref|NP_001138710.1|//rapunzel [Danio rerio]
100002738	NM_001327900.1,XM_021467084.1	2994.8	658.88	13.31	hhipl1	NA	NA	NA	K06231//hedgehog interacting protein;K15212//TATA box-binding protein-associated factor RNA polymerase I subunit A	gi|134026300|gb|AAI34905.1|//LOC100002738 protein [Danio rerio]
100002756	XM_017358967.2,XM_017358968.2,XM_017358969.2,XM_021474284.1,XM_021474285.1,XM_021474286.1,XM_021474287.1,XM_021474288.1,XM_021474289.1,XM_021474290.1,XM_021474291.1,XM_021474292.1,XM_021480836.1,XM_021480837.1,XM_021480838.1,XM_021480839.1,XM_021480840.1,XM_021480841.1,XM_021480842.1,XM_021480843.1	6661.71	30609.2	276.12	sorbs1	NA	NA	NA	K06086//sorbin and SH3 domain containing 1	gi|831282683|ref|XP_012672485.1|//PREDICTED: sorbin and SH3 domain-containing protein 1 isoform X4 [Clupea harengus];gi|831282687|ref|XP_012672487.1|//PREDICTED: sorbin and SH3 domain-containing protein 1 isoform X6 [Clupea harengus];gi|688582998|ref|XP_009305658.1|//PREDICTED: sorbin and SH3 domain-containing protein 1 [Danio rerio];gi|831282677|ref|XP_012672482.1|//PREDICTED: sorbin and SH3 dom…
100002762	XM_005157494.4,XM_005157495.4,XM_009291531.3,XM_009291532.3,XM_009291533.2	10530	5	0.03	dscaml1	NA	NA	NA	K06768//Down syndrome cell adhesion molecule-like protein 1	gi|688587233|ref|XP_009289807.1|//PREDICTED: Down syndrome cell adhesion molecule-like protein 1 isoform X4 [Danio rerio];gi|528501313|ref|XP_005157552.1|//PREDICTED: Down syndrome cell adhesion molecule-like protein 1 isoform X2 [Danio rerio];gi|688587231|ref|XP_009289806.1|//PREDICTED: Down syndrome cell adhesion molecule-like protein 1 isoform X3 [Danio rerio];gi|528501311|ref|XP_005157551.1|/…
100002776	XM_021469535.1	2345	1.16	0.03	si:dkey-19a16.5	NA	NA	NA	K06582//natural killer cell receptor 2B4;K06570//lymphocyte antigen 9;K06511//CD84 antigen	gi|688607803|ref|XP_001342478.4|//PREDICTED: uncharacterized protein LOC100002776 [Danio rerio]
100002778	XM_021477663.1	1697	1.13	0.04	si:ch211-225k7.3	NA	NA	NA	K06560//mannose receptor, C type	gi|326669031|ref|XP_003198916.1|//PREDICTED: C-type mannose receptor 2-like [Danio rerio]
100002785	NM_001126474.1	1034	6.3	0.38	ms4a17a.8	GO:0016021//integral component of membrane	NA	NA	K08090//high affinity immunoglobulin epsilon receptor subunit beta;K19928//zona pellucida sperm-binding protein 3;K06466//B-lymphocyte antigen CD20	gi|187608460|ref|NP_001119946.1|//membrane-spanning 4-domains, subfamily A, member 17A.8 [Danio rerio]
100002791	XM_021476979.1	4277	7.16	0.1	col28a2b	NA	NA	NA	K19719//collagen, type II, alpha	gi|688558446|ref|XP_009300380.1|//PREDICTED: collagen alpha-1(XXVIII) chain [Danio rerio]
100002795	NM_001128554.1	1667	16	0.59	doc2d	NA	NA	NA	K19917//double C2-like domain-containing protein beta	gi|190570324|ref|NP_001122026.1|//double C2-like domains, delta [Danio rerio]
100002802	NM_001037394.1,XM_021478641.1	2452	2	0.05	ppp2r2ca	GO:0000159//protein phosphatase type 2A complex	NA	NA	K04354//serine/threonine-protein phosphatase 2A regulatory subunit B	gi|82658262|ref|NP_001032471.1|//serine/threonine-protein phosphatase 2A 55 kDa regulatory subunit B gamma isoform [Danio rerio];gi|528467583|ref|XP_005159883.1|//PREDICTED: serine/threonine-protein phosphatase 2A 55 kDa regulatory subunit B gamma isoform isoform X1 [Danio rerio]
100002812	NM_001003461.1	1305	2	0.09	phospho1	NA	GO:0008330//protein tyrosine/threonine phosphatase activity;GO:0017161//inositol-1,3,4-trisphosphate 4-phosphatase activity;GO:0052830//inositol-1,3,4,6-tetrakisphosphate 6-phosphatase activity;GO:1990003//IDP phosphatase activity;GO:0030351//inositol-1,3,4,5,6-pentakisphosphate 3-phosphatase activity;GO:0043726//5-amino-6-(5-phosphoribitylamino)uracil phosphatase activity;GO:0052629//phosphatidy…	GO:0035630//bone mineralization involved in bone maturation;GO:0008152//metabolic process;GO:0030500//regulation of bone mineralization	K06124//phosphoethanolamine/phosphocholine phosphatase [EC:3.1.3.75]	gi|51011003|ref|NP_001003461.1|//probable phosphatase phospho1 [Danio rerio]
100002814	XM_005172024.4	3546	262	4.46	LOC100002814	NA	NA	NA	NA	gi|808864931|gb|KKF15934.1|//Protein FAM57B [Larimichthys crocea]
100002825	XM_001342476.8	3702	185	3.02	zmp:0000000662	NA	NA	NA	K09103//early B-cell factor;K15703//E3 ubiquitin-protein ligase RNF139 [EC:2.3.2.27]	gi|189526709|ref|XP_001342512.2|//PREDICTED: RING finger protein 145-like [Danio rerio]
100002838	XM_009297616.3	2154	9	0.25	pcolce2a	NA	NA	NA	K14616//cubilin	gi|688536052|ref|XP_009295891.1|//PREDICTED: procollagen C-endopeptidase enhancer 2 [Danio rerio]
100002840	NM_001328089.1	967	1	0.06	zmp:0000001006	NA	NA	NA	K06751//major histocompatibility complex, class I;K06752//major histocompatibility complex, class II	gi|189520053|ref|XP_001342524.2|//PREDICTED: mamu class II histocompatibility antigen, DR alpha chain-like isoform X1 [Danio rerio]
100002842	XM_001342490.8,XM_009294992.3,XM_009294993.3,XM_017352573.2	3849.01	60	0.94	cfap61	NA	NA	NA	K06756//neuronal cell adhesion molecule	gi|929246917|ref|XP_013999565.1|//PREDICTED: cilia- and flagella-associated protein 61 isoform X1 [Salmo salar];gi|929246919|ref|XP_013999566.1|//PREDICTED: cilia- and flagella-associated protein 61 isoform X2 [Salmo salar]
100002845	XM_001342493.8,XM_021474465.1	1828.04	4.02	0.13	gpr88	NA	NA	NA	K08422//G protein-coupled receptor 88	gi|125850192|ref|XP_001342529.1|//PREDICTED: probable G-protein coupled receptor 88 [Danio rerio]
100002865	NM_001089433.2,XM_021478150.1	1949	11.93	0.37	rpe65b	GO:0005829//cytosol;GO:0005886//plasma membrane	GO:0016702//oxidoreductase activity, acting on single donors with incorporation of molecular oxygen, incorporation of two atoms of oxygen;GO:0046872//metal ion binding;GO:0050251//retinol isomerase activity;GO:0016787//hydrolase activity	GO:0055114//oxidation-reduction process	K11158//retinoid isomerohydrolase [EC:3.1.1.64];K20991//all-trans-retinyl ester 13-cis isomerohydrolase [EC:3.1.1.90]	gi|238859637|ref|NP_001082902.2|//all-trans-retinyl ester 13-cis isomerohydrolase [Danio rerio]
100002872	NM_001097587.1,XM_009291080.3,XM_009291081.3,XM_009291082.3	5243.67	122	1.4	cyfip2	NA	NA	GO:0031290//retinal ganglion cell axon guidance;GO:0010842//retina layer formation	K05749//cytoplasmic FMR1 interacting protein	gi|688585332|ref|XP_009289357.1|//PREDICTED: cytoplasmic FMR1-interacting protein 2 isoform X3 [Danio rerio];gi|148224828|ref|NP_001091056.1|//cytoplasmic FMR1-interacting protein 2 [Danio rerio];gi|688585329|ref|XP_009289356.1|//PREDICTED: cytoplasmic FMR1-interacting protein 2 isoform X2 [Danio rerio];gi|190337264|gb|AAI63239.1|//Zgc:194528 protein [Danio rerio]
100002875	NM_001103139.1,XM_009296426.3,XM_021469274.1	1578.35	461.87	17.9	hmox2a	GO:0016021//integral component of membrane	GO:0046872//metal ion binding;GO:0004392//heme oxygenase (decyclizing) activity	GO:0006788//heme oxidation	K00510//heme oxygenase 1 [EC:1.14.14.18]	gi|156739321|ref|NP_001096609.1|//heme oxygenase 2 [Danio rerio]
100002876	NM_001113646.1,XM_005161981.4	2271.16	215.67	5.77	nkain4	GO:0016021//integral component of membrane	NA	GO:0002028//regulation of sodium ion transport	NA	gi|165972379|ref|NP_001107118.1|//sodium/potassium-transporting ATPase subunit beta-1-interacting protein 4 precursor [Danio rerio];gi|528517421|ref|XP_005162038.1|//PREDICTED: sodium/potassium-transporting ATPase subunit beta-1-interacting protein 4 isoform X1 [Danio rerio]
100002878	NM_001114475.1	1557	358.14	14.08	fam78ab	NA	NA	NA	NA	gi|167555182|ref|NP_001107947.1|//protein FAM78A [Danio rerio]
100002885	XM_001342519.5	794	123	9.7	si:ch211-197k17.3	NA	NA	NA	NA	gi|125804668|ref|XP_001342555.1|//PREDICTED: arginine vasopressin-induced protein 1 [Danio rerio]
100002893	XM_009307205.3	2247	5	0.14	slc39a8	NA	NA	NA	K14714//solute carrier family 39 (zinc transporter), member 8	gi|688582241|ref|XP_009305480.1|//PREDICTED: zinc transporter ZIP8 [Danio rerio]
100002901	NM_001098262.1	1240	18	0.89	zmp:0000001138	NA	NA	NA	K08055//beta-2-microglobulin;K06752//major histocompatibility complex, class II	gi|148277546|ref|NP_001091732.1|//zmp:0000001138 [Danio rerio]
100002904	XM_003200706.5	2063	5	0.15	foxf2b	NA	NA	NA	K09399//forkhead box protein F	gi|326677088|ref|XP_003200754.1|//PREDICTED: forkhead box protein F2 [Danio rerio]
100002907	XM_017353459.2,XM_021469536.1,XM_021469537.1,XM_021469538.1	4481.5	87.42	1.18	si:ch211-274k16.2	NA	NA	NA	K06582//natural killer cell receptor 2B4;K06570//lymphocyte antigen 9;K06499//carcinoembryonic antigen-related cell adhesion molecule	gi|688607814|ref|XP_009294268.1|//PREDICTED: uncharacterized protein LOC100002907 isoform X1 [Danio rerio];gi|688607819|ref|XP_009294271.1|//PREDICTED: uncharacterized protein LOC100002907 isoform X3 [Danio rerio];gi|528515352|ref|XP_005161696.1|//PREDICTED: uncharacterized protein LOC100002907 isoform X7 [Danio rerio];gi|688607816|ref|XP_009294269.1|//PREDICTED: uncharacterized protein LOC100002…
100002916	XM_001923613.6	1473	3	0.12	dsn1	NA	NA	NA	K11544//kinetochore-associated protein DSN1	gi|189516788|ref|XP_001923648.1|//PREDICTED: kinetochore-associated protein DSN1 homolog [Danio rerio]
100002917	XM_003198146.5,XM_017354804.2,XM_021474684.1	4942.12	90.93	1.11	abcc6b.2	NA	NA	NA	K05665//ATP-binding cassette, subfamily C (CFTR/MRP), member 1	gi|688543953|ref|XP_009297904.1|//PREDICTED: multidrug resistance-associated protein 1-like [Danio rerio];gi|528474686|ref|XP_003198194.2|//PREDICTED: multidrug resistance-associated protein 1-like [Danio rerio]
100002920	XM_001342553.6,XM_009301398.3,XM_021471581.1,XM_021476445.1,XM_021476446.1,XM_021476447.1	1884.16	78.99	2.55	si:dkey-27p18.3	NA	NA	NA	K16524//A-kinase anchor protein 7	gi|688554511|ref|XP_009299673.1|//PREDICTED: uncharacterized protein si:dkey-27p18.3 isoform X1 [Danio rerio];gi|528479036|ref|XP_001342589.4|//PREDICTED: uncharacterized protein si:dkey-27p18.3 isoform X2 [Danio rerio]
100002923	XM_017356394.2	2098	18.88	0.55	LOC100002923	NA	NA	NA	K09228//KRAB domain-containing zinc finger protein	gi|292614405|ref|XP_002662250.1|//PREDICTED: gastrula zinc finger protein XlCGF8.2DB-like [Danio rerio]
100002928	NM_001308966.1	4968	634	7.68	iqgap1	NA	NA	GO:0043087//regulation of GTPase activity;GO:0060070//canonical Wnt signaling pathway	K16848//Ras GTPase-activating-like protein IQGAP1	gi|822092683|ref|NP_001295895.1|//ras GTPase-activating-like protein IQGAP1 [Danio rerio]
100002938	XM_003199641.5	2697	673	15.12	cdc42ep4b	NA	NA	NA	K14404//cleavage and polyadenylation specificity factor subunit 4	gi|326672549|ref|XP_003199689.1|//PREDICTED: cdc42 effector protein 4 [Danio rerio]
100002945	NM_001013318.1	1260	162	7.91	natd1	NA	NA	NA	K06975//uncharacterized protein	gi|61651794|ref|NP_001013336.1|//protein NATD1 [Danio rerio]
100002946	XM_001342570.7,XM_009306855.3	647	3	0.29	cxcl8a	GO:0005576//extracellular region	GO:0008009//chemokine activity	GO:0060326//cell chemotaxis;GO:0006955//immune response	K10030//interleukin 8	gi|688531773|ref|XP_009305130.1|//PREDICTED: interleukin-8 isoform X2 [Danio rerio];gi|189514508|ref|XP_001342606.2|//PREDICTED: permeability factor 2 isoform X1 [Danio rerio]
100002948	NM_001098759.1	574	280	31.13	lyrm7	GO:0005759//mitochondrial matrix	NA	NA	K18170//complex III assembly factor LYRM7	gi|148922955|ref|NP_001092229.1|//complex III assembly factor LYRM7 [Danio rerio]
100002956	XM_001342578.6,XM_021480762.1	4251.23	216.5	3.07	si:ch211-195e19.1	GO:0016021//integral component of membrane	GO:0008080//N-acetyltransferase activity	NA	K20838//N-acetyltransferase 8 [EC:2.3.1.80 2.3.1.-]	gi|125833023|ref|XP_001342614.1|//PREDICTED: probable N-acetyltransferase camello [Danio rerio]
100002960	NM_001198745.1,XM_005173344.3,XM_009291314.3,XM_021481314.1	1337	1	0.05	LOC100002960	GO:0016020//membrane	NA	NA	NA	gi|312032362|ref|NP_001185674.1|//uncharacterized protein LOC100002960 [Danio rerio] ;gi|688586401|ref|XP_009289589.1|//PREDICTED: uncharacterized protein LOC100002960 isoform X2 [Danio rerio]
100002993	NM_001128285.1,XM_005166772.4	4739	86.54	1.1	ugt5e1	GO:0043231//intracellular membrane-bounded organelle;GO:0016021//integral component of membrane	GO:0015020//glucuronosyltransferase activity	GO:0009813//flavonoid biosynthetic process;GO:0052696//flavonoid glucuronidation	K00699//glucuronosyltransferase [EC:2.4.1.17]	gi|528486988|ref|XP_005166829.1|//PREDICTED: UDP glucuronosyltransferase 5 family, polypeptide E1 isoform X1 [Danio rerio]
100003014	NM_001076669.1,XM_017352821.2,XM_017352822.1	1684.14	107	3.88	zgc:153292	NA	GO:0003676//nucleic acid binding	NA	K09228//KRAB domain-containing zinc finger protein;K04460//serine/threonine-protein phosphatase 5 [EC:3.1.3.16]	gi|213625795|gb|AAI71353.1|//Zgc:153292 protein [Danio rerio];gi|688542858|ref|XP_009297714.1|//PREDICTED: uncharacterized protein LOC100003014 isoform X1 [Danio rerio];gi|115497220|ref|NP_001070137.1|//uncharacterized protein LOC100003014 [Danio rerio]
100003020	XM_001342631.8,XM_005155549.4,XM_021474198.1,XM_021479234.1,XM_021479235.1	1639.21	6.08	0.23	tmem150c	GO:0016021//integral component of membrane;GO:0005764//lysosome	NA	NA	NA	gi|189524035|ref|XP_001342667.2|//PREDICTED: transmembrane protein 150C [Danio rerio]
100003025	XM_017358573.2,XM_017358574.2,XM_017358576.2,XM_021480422.1,XM_021480423.1	3065.17	4	0.08	si:ch211-232h12.2	NA	NA	NA	K16773//fragile-site associated tumor suppressor	gi|688580986|ref|XP_009305185.1|//PREDICTED: centrosomal protein C10orf90 homolog isoform X2 [Danio rerio];gi|688580981|ref|XP_009305183.1|//PREDICTED: centrosomal protein C10orf90 homolog isoform X1 [Danio rerio]
100003026	XM_009307200.3,XM_009307201.3,XM_009307202.3,XM_009307203.3,XM_021480759.1,XM_021480760.1,XM_021480761.1	5179	15	0.17	dctn1b	NA	NA	NA	K04648//dynactin 1	gi|688582227|ref|XP_009305474.1|//PREDICTED: dynactin subunit 1 isoform X1 [Danio rerio];gi|688582234|ref|XP_009305477.1|//PREDICTED: dynactin subunit 1 isoform X4 [Danio rerio];gi|688582229|ref|XP_009305475.1|//PREDICTED: dynactin subunit 1 isoform X2 [Danio rerio];gi|688582232|ref|XP_009305476.1|//PREDICTED: dynactin subunit 1 isoform X3 [Danio rerio]
100003036	XM_005171945.4,XM_021476477.1,XM_021476478.1	3718	215	3.49	rabl6b	NA	GO:0005525//GTP binding	GO:0007264//small GTPase mediated signal transduction	K04967//transient receptor potential cation channel subfamily C member 4	gi|528479511|ref|XP_005172001.1|//PREDICTED: rab-like protein 6 isoform X1 [Danio rerio];gi|528479515|ref|XP_001342681.5|//PREDICTED: rab-like protein 6 isoform X2 [Danio rerio]
100003037	NM_001113647.1	1940	155	4.87	cnksr3	GO:0016020//membrane;GO:0005737//cytoplasm	NA	GO:0009966//regulation of signal transduction	K17536//connector enhancer of kinase suppressor of Ras 2	gi|165972465|ref|NP_001107119.1|//connector enhancer of kinase suppressor of ras 3 [Danio rerio]
100003040	XM_001342649.7,XM_005161640.3	2218	16.55	0.45	LOC100003040	NA	NA	NA	K06582//natural killer cell receptor 2B4;K06570//lymphocyte antigen 9;K06499//carcinoembryonic antigen-related cell adhesion molecule	gi|528515356|ref|XP_001342685.5|//PREDICTED: uncharacterized protein LOC100003040 isoform X1 [Danio rerio]
100003043	XM_001342652.7,XM_021473556.1	1183	22	1.15	lamp3	NA	NA	NA	K06562//lysosomal-associated membrane protein 3	gi|326678857|ref|XP_001342688.2|//PREDICTED: lysosome-associated membrane glycoprotein 3 [Danio rerio]
100003048	XM_001342657.7	1792	71	2.42	olfml1	NA	NA	NA	K04593//latrophilin 2;K19909//synaptotagmin-9	gi|528521375|ref|XP_001342693.3|//PREDICTED: olfactomedin-like protein 1 [Danio rerio]
100003049	XM_001342658.6,XM_005163191.4	2020.9	210	6.32	dus2	GO:0005829//cytosol	GO:0017150//tRNA dihydrouridine synthase activity;GO:0050660//flavin adenine dinucleotide binding	GO:0055114//oxidation-reduction process;GO:0008033//tRNA processing	K05543//tRNA-dihydrouridine synthase 2 [EC:1.3.1.91]	gi|292628574|ref|XP_001342694.3|//PREDICTED: tRNA-dihydrouridine(20) synthase [NAD(P)+]-like [Danio rerio]
100003064	NM_001113648.1,XM_017357263.2	4181	13.9	0.2	si:ch211-163b2.4	NA	NA	NA	NA	gi|125813225|ref|XP_001333075.1|//PREDICTED: uncharacterized protein LOC793338 isoform X2 [Danio rerio]
100003066	XM_001342673.7	1243	12.24	0.61	ndufa4l2a	NA	NA	NA	K03948//NADH dehydrogenase (ubiquinone) 1 alpha subcomplex subunit 4	gi|189523191|ref|XP_001342709.2|//PREDICTED: NADH dehydrogenase [ubiquinone] 1 alpha subcomplex subunit 4-like 2 [Danio rerio]
100003080	NM_001110414.1	1533	79	3.15	ppp4ca	GO:0005815//microtubule organizing center;GO:0005737//cytoplasm	GO:0046872//metal ion binding;GO:0004721//phosphoprotein phosphatase activity	GO:0048264//determination of ventral identity;GO:0001525//angiogenesis;GO:0006470//protein dephosphorylation;GO:0021952//central nervous system projection neuron axonogenesis;GO:0007420//brain development	K15423//serine/threonine-protein phosphatase 4 catalytic subunit [EC:3.1.3.16]	gi|160333559|ref|NP_001103884.1|//serine/threonine-protein phosphatase 4 catalytic subunit A [Danio rerio]
100003089	NM_001317753.1	1908	68	2.17	mmp21	GO:0031012//extracellular matrix	GO:0004222//metalloendopeptidase activity;GO:0005509//calcium ion binding;GO:0008270//zinc ion binding	GO:0006508//proteolysis;GO:0061371//determination of heart left/right asymmetry	K08000//matrix metalloproteinase-21 [EC:3.4.24.-]	gi|960139227|ref|NP_001304682.1|//matrix metallopeptidase 21 [Danio rerio]
100003090	XM_009305104.3,XM_009305105.3,XM_017357998.2,XM_021474200.1,XM_021479236.1,XM_021479237.1,XM_021479238.1	1403	2	0.09	carm1l	NA	GO:0008168//methyltransferase activity	GO:0006479//protein methylation	K05931//type I protein arginine methyltransferase [EC:2.1.1.319]	gi|688573145|ref|XP_009303379.1|//PREDICTED: histone-arginine methyltransferase CARM1 isoform X1 [Danio rerio];gi|688573147|ref|XP_009303380.1|//PREDICTED: histone-arginine methyltransferase CARM1 isoform X2 [Danio rerio]
100003100	NM_001110415.1	1524	1674	67.26	sbk3	GO:0005737//cytoplasm	GO:0005524//ATP binding;GO:0004702//signal transducer, downstream of receptor, with serine/threonine kinase activity	GO:0006468//protein phosphorylation	K08858//serine/threonine-protein kinase SBK [EC:2.7.11.1]	gi|160333570|ref|NP_001103885.1|//SH3 domain binding kinase family, member 3 [Danio rerio]
100003103	XM_009293997.3,XM_009293998.3	4015	28.1	0.42	si:dkeyp-113d7.10	NA	NA	NA	K09214//glass	gi|688598723|ref|XP_009292273.1|//PREDICTED: zinc finger protein 350 isoform X2 [Danio rerio];gi|688598721|ref|XP_009292272.1|//PREDICTED: glutamic acid-rich protein isoform X1 [Danio rerio]
100003104	XM_001342700.7	639	1	0.1	si:ch73-111k22.3	NA	NA	NA	K20462//oxysterol-binding protein 2;K08051//pleckstrin homology domain containing family A member 8;K20456//oxysterol-binding protein 1	gi|688601287|ref|XP_001342736.4|//PREDICTED: differentially expressed in FDCP 6 homolog [Danio rerio]
100003113	XM_001342709.8	2102	1	0.03	tmem200c	NA	NA	NA	NA	gi|326679931|ref|XP_001342745.4|//PREDICTED: transmembrane protein 200C [Danio rerio]
100003123	XM_001342718.6,XM_021471585.1	6918.88	41.53	0.36	si:dkey-27p18.5	NA	NA	NA	K06115//spectrin beta	gi|326667768|ref|XP_001342754.3|//PREDICTED: spectrin beta chain, non-erythrocytic 4-like isoform X2 [Danio rerio]
100003132	XM_001342726.5	1928	110	3.48	bpifcl	NA	NA	NA	K05399//lipopolysaccharide-binding protein	gi|528489015|ref|XP_001342762.2|//PREDICTED: lipopolysaccharide-binding protein [Danio rerio]
100003133	XM_001342727.6,XM_009304523.3	1436	2	0.09	LOC100003133	NA	NA	NA	K18543//choriolysin H [EC:3.4.24.67];K18542//choriolysin L [EC:3.4.24.66];K08778//astacin-like metalloendopeptidase [EC:3.4.-.-]	gi|189523347|ref|XP_001342763.2|//PREDICTED: high choriolytic enzyme 1-like isoform X1 [Danio rerio];gi|688570414|ref|XP_009302798.1|//PREDICTED: high choriolytic enzyme 1-like isoform X2 [Danio rerio]
100003139	XM_005160272.4	3196	119.34	2.26	tcirg1a	GO:0000220//vacuolar proton-transporting V-type ATPase, V0 domain;GO:0016021//integral component of membrane	GO:0015078//hydrogen ion transmembrane transporter activity	GO:0015991//ATP hydrolysis coupled proton transport	K02154//V-type H+-transporting ATPase subunit a	gi|528468812|ref|XP_005160329.1|//PREDICTED: V-type proton ATPase 116 kDa subunit a isoform 3 [Danio rerio]
100003142	NM_001110124.1,XM_021466571.1	1969.15	825	25.51	rpz5	NA	NA	NA	K17705//Krev interaction trapped protein 1	gi|158534015|ref|NP_001103594.1|//rapunzel 5 [Danio rerio]
100003148	XM_005166366.4	2761	159	3.49	mesdc1	NA	NA	NA	K06271//talin	gi|528484290|ref|XP_005166423.1|//PREDICTED: mesoderm development candidate 1 [Danio rerio]
100003157	NM_001082952.1	2485	176	4.3	zbtb18	GO:0005634//nucleus	GO:0003677//DNA binding;GO:0046872//metal ion binding	GO:0006355//regulation of transcription, DNA-templated	K10490//zinc finger and BTB domain-containing protein 3	gi|130495945|ref|NP_001076421.1|//zinc finger and BTB domain-containing protein 18 [Danio rerio]
100003167	XM_005163464.4	2521	30	0.72	ackr4a	NA	NA	NA	K04186//C-C chemokine receptor-like 1	gi|528471240|ref|XP_005163521.1|//PREDICTED: atypical chemokine receptor 4 [Danio rerio]
100003170	NM_001114476.1	2648	33	0.76	mark1	GO:0005576//extracellular region	GO:0004674//protein serine/threonine kinase activity;GO:0005524//ATP binding;GO:0008009//chemokine activity	GO:0006468//protein phosphorylation;GO:0006955//immune response	K08798//MAP/microtubule affinity-regulating kinase [EC:2.7.11.1]	gi|167555209|ref|NP_001107948.1|//serine/threonine-protein kinase MARK1 [Danio rerio]
100003182	XM_021474803.1	3447	53.82	0.94	LOC100003182	NA	NA	NA	K09228//KRAB domain-containing zinc finger protein	gi|528475443|ref|XP_001342803.4|//PREDICTED: gastrula zinc finger protein XlCGF57.1-like [Danio rerio]
100003205	NM_001327933.1	1702	59	2.12	trmt61b	NA	NA	NA	K07442//tRNA (adenine57-N1/adenine58-N1)-methyltransferase catalytic subunit [EC:2.1.1.219 2.1.1.220]	gi|292623194|ref|XP_001337498.2|//PREDICTED: tRNA (adenine(58)-N(1))-methyltransferase, mitochondrial [Danio rerio]
100003206	NM_001161375.1	2174	604	16.89	arf6b	GO:0005622//intracellular	GO:0005525//GTP binding	GO:0055113//epiboly involved in gastrulation with mouth forming second;GO:0007264//small GTPase mediated signal transduction;GO:0035622//intrahepatic bile duct development	K07941//ADP-ribosylation factor 6	gi|209155786|gb|ACI34125.1|//ADP-ribosylation factor 6 [Salmo salar]
100003209	NM_001110287.1	699	113	10.19	ifitm1	GO:0016021//integral component of membrane	NA	GO:0009607//response to biotic stimulus	K06566//interferon induced transmembrane protein	gi|160333347|ref|NP_001103757.1|//uncharacterized protein LOC100003209 [Danio rerio]
100003220	XM_001342797.6	1526	17	0.68	cacng6b	NA	NA	NA	K04871//voltage-dependent calcium channel gamma-6	gi|125839181|ref|XP_001342833.1|//PREDICTED: voltage-dependent calcium channel gamma-6 subunit-like [Danio rerio]
100003223	NM_001004527.3	2244	3548	96.06	ppp1cb	NA	GO:0046872//metal ion binding;GO:0004721//phosphoprotein phosphatase activity;GO:0046982//protein heterodimerization activity	GO:0060028//convergent extension involved in axis elongation;GO:0001889//liver development	K06269//serine/threonine-protein phosphatase PP1 catalytic subunit [EC:3.1.3.16]	gi|808858109|gb|KKF10562.1|//Serine/threonine-protein phosphatase PP1-beta catalytic subunit [Larimichthys crocea]
100003232	XM_001342808.7	5576	41	0.44	skida1	NA	NA	NA	NA	gi|292627546|ref|XP_001342844.2|//PREDICTED: SKI/DACH domain-containing protein 1 [Danio rerio]
100003238	XM_001342814.6,XM_017354830.2	1616	39.89	1.51	si:dkey-210j14.3	NA	NA	NA	K09228//KRAB domain-containing zinc finger protein	gi|528475171|ref|XP_001342850.3|//PREDICTED: zinc finger protein 382-like [Danio rerio]
100003245	XM_001342820.5	4117	4	0.06	nat16	NA	NA	NA	K14456//2-acylglycerol O-acyltransferase 3 [EC:2.3.1.20 2.3.1.22]	gi|125820897|ref|XP_001342856.1|//PREDICTED: putative N-acetyltransferase 16 [Danio rerio]
100003253	NM_001195126.1	1039	3	0.18	si:dkey-7e14.3	NA	NA	NA	K09405//forkhead box protein L	gi|304376259|ref|NP_001182055.1|//forkhead box L1-like [Danio rerio]
100003254	NM_199912.2,XM_021479998.1,XM_021479999.1,XM_021480000.1	2123.21	785.02	22.48	mta3	GO:0005634//nucleus	GO:0003682//chromatin binding;GO:0008270//zinc ion binding;GO:0043565//sequence-specific DNA binding;GO:0003700//DNA binding transcription factor activity	GO:0060215//primitive hemopoiesis;GO:0006355//regulation of transcription, DNA-templated	K11660//metastasis-associated protein MTA	gi|688579548|ref|XP_009304836.1|//PREDICTED: metastasis-associated protein MTA3 isoform X4 [Danio rerio];gi|688579546|ref|XP_009304835.1|//PREDICTED: metastasis-associated protein MTA3 isoform X3 [Danio rerio];gi|41054001|ref|NP_956206.1|//metastasis-associated protein MTA3 [Danio rerio];gi|688579541|ref|XP_009304833.1|//PREDICTED: metastasis-associated protein MTA3 isoform X2 [Danio rerio]
100003265	NM_001199914.1	1775	2	0.07	taar19p	NA	NA	NA	K05051//trace amine associated receptor	gi|315583013|ref|NP_001186843.1|//trace amine associated receptor 19p [Danio rerio]
100003272	XM_001919406.7,XM_009307745.3,XM_009307746.3	4793.03	211	2.65	stox2b	NA	NA	NA	NA	gi|688584650|ref|XP_009306020.1|//PREDICTED: storkhead-box protein 2-like isoform X1 [Danio rerio];gi|528499393|ref|XP_001919441.4|//PREDICTED: storkhead-box protein 2-like isoform X3 [Danio rerio];gi|688584652|ref|XP_009306021.1|//PREDICTED: storkhead-box protein 2-like isoform X2 [Danio rerio]
100003275	XM_021466317.1	1581	6.57	0.25	si:ch211-261a10.5	NA	NA	NA	K04922//potassium channel subfamily K member 13	gi|528501239|ref|XP_001342876.5|//PREDICTED: potassium channel subfamily K member 13-like [Danio rerio]
100003277	XM_001342842.5	2167	28	0.79	kbtbd3	NA	NA	NA	K10471//kelch repeat and BTB domain-containing protein 3	gi|125838537|ref|XP_001342878.1|//PREDICTED: kelch repeat and BTB domain-containing protein 3 [Danio rerio]
100003278	XM_001342843.6	1932	1	0.03	cacng7b	NA	NA	NA	K04872//voltage-dependent calcium channel gamma-7	gi|189529614|ref|XP_001342879.2|//PREDICTED: voltage-dependent calcium channel gamma-7 subunit [Danio rerio]
100003291	XM_001342856.6,XM_005174369.3	1793	96	3.27	LOC100003291	NA	NA	GO:0007165//signal transduction	K09855//Ras association domain-containing protein 7/8	gi|528521973|ref|XP_001342892.4|//PREDICTED: ras association domain-containing protein 8-like isoform X1 [Danio rerio];gi|528521975|ref|XP_005174426.1|//PREDICTED: ras association domain-containing protein 8-like isoform X2 [Danio rerio]
100003313	NM_001037107.1,NM_001103140.1	908	132	9.05	llph	GO:0005694//chromosome	NA	NA	K08136//sparc/osteonectin, cwcv and kazal-like domains proteoglycan (testican);K03644//lipoyl synthase [EC:2.8.1.8]	gi|80751133|ref|NP_001032184.1|//protein LLP homolog [Danio rerio]
100003326	XM_002666748.6	2698	138	3.1	im:7160594	GO:0016021//integral component of membrane	NA	GO:0055085//transmembrane transport	K19801//phosphatidylinositol 4-kinase B [EC:2.7.1.67];K11131//H/ACA ribonucleoprotein complex subunit 4 [EC:5.4.99.-]	gi|642129486|emb|CDQ58756.1|//unnamed protein product [Oncorhynchus mykiss]
100003329	XM_001342886.7,XM_009292141.3,XM_021466865.1	3017.77	145	2.91	cacng8b	NA	NA	NA	K04873//voltage-dependent calcium channel gamma-8	gi|528503428|ref|XP_001342922.4|//PREDICTED: voltage-dependent calcium channel gamma-4 subunit-like isoform X1 [Danio rerio]
100003330	XM_001342887.7,XM_021473026.1	1597	1	0.04	mrap2a	NA	NA	NA	NA	gi|550540813|sp|F8W4H9.1|MRP2A_DANRE//RecName: Full=Melanocortin-2 receptor accessory protein 2A; Short=zMRAP2a
100003333	XM_009303554.3,XM_021478134.1	2819	94	2.02	lrch4	NA	NA	NA	K08846//receptor-interacting serine/threonine-protein kinase 2 [EC:2.7.11.1];K12796//erbb2-interacting protein;K10130//leucine-rich repeats and death domain-containing protein	gi|688565895|ref|XP_009301829.1|//PREDICTED: leucine-rich repeat and calponin homology domain-containing protein 4 isoform X1 [Danio rerio];gi|688565897|ref|XP_009301830.1|//PREDICTED: leucine-rich repeat and calponin homology domain-containing protein 4 isoform X2 [Danio rerio]
100003349	XM_017356958.2	3419	2.98	0.05	si:cabz01036022.1	NA	NA	NA	K06727//Fc receptor-like protein	gi|688562999|ref|XP_009301188.1|//PREDICTED: B-cell receptor CD22-like [Danio rerio]
100003350	XM_001342905.7	1432	3	0.13	si:ch211-196f2.6	NA	NA	NA	K06592//poliovirus receptor-related protein 3	gi|125820899|ref|XP_001342941.1|//PREDICTED: uncharacterized protein LOC100003350 [Danio rerio]
100003353	NM_001128286.1	2828	196	4.2	tox4b	NA	NA	NA	K10802//high mobility group protein B1;K11296//high mobility group protein B3;K18808//toll-like receptor 13	gi|190194224|ref|NP_001121758.1|//TOX high mobility group box family member 4 [Danio rerio]
100003354	XM_005166736.4	4054	429	6.38	brpf3b	NA	NA	NA	K11350//bromodomain and PHD finger-containing protein 3	gi|528486979|ref|XP_005166793.1|//PREDICTED: bromodomain and PHD finger-containing protein 3 [Danio rerio]
100003363	XM_001339226.7,XM_009307804.3	1956	44.45	1.38	rab9b	NA	GO:0005525//GTP binding	GO:0007264//small GTPase mediated signal transduction;GO:0042147//retrograde transport, endosome to Golgi	K07900//Ras-related protein Rab-9B	gi|125834658|ref|XP_001339262.1|//PREDICTED: ras-related protein Rab-9B [Danio rerio]
100003370	XM_017358256.2	1409	4.38	0.19	si:ch73-303b9.1	NA	NA	NA	NA	gi|688575905|ref|XP_001342957.4|//PREDICTED: uncharacterized protein si:ch73-303b9.1 [Danio rerio]
100003376	XM_001342926.7	5382	159.5	1.78	slc7a3b	NA	NA	NA	K13865//solute carrier family 7 (cationic amino acid transporter), member 3	gi|688585687|ref|XP_001342962.3|//PREDICTED: cationic amino acid transporter 3-like [Danio rerio]
100003383	NM_001083579.1	1947	17.6	0.55	pmvk	GO:0005777//peroxisome	GO:0005524//ATP binding;GO:0004631//phosphomevalonate kinase activity	GO:0016310//phosphorylation;GO:0019287//isopentenyl diphosphate biosynthetic process, mevalonate pathway;GO:0006695//cholesterol biosynthetic process	K13273//phosphomevalonate kinase [EC:2.7.4.2]	gi|134133277|ref|NP_001077048.1|//phosphomevalonate kinase [Danio rerio]
100003386	NM_001130795.1,XM_005166972.4	761.5	4	0.33	si:ch211-254n4.3	NA	NA	NA	NA	gi|195546851|ref|NP_001124267.1|//protein FAM19A3 precursor [Danio rerio]
100003387	XM_017352035.2	2315	101	2.65	spata2l	NA	NA	NA	K17595//spermatogenesis-associated protein 2	gi|292623634|ref|XP_001342971.3|//PREDICTED: spermatogenesis-associated protein 2-like protein [Danio rerio]
100003410	NM_001114477.1,XM_021468844.1	2333.59	82.38	2.14	zgc:174623	NA	GO:0046872//metal ion binding;GO:0003676//nucleic acid binding	NA	K09228//KRAB domain-containing zinc finger protein	gi|167555201|ref|NP_001107949.1|//zinc finger protein 502-like [Danio rerio]
100003412	NM_001327783.1	2520	20	0.48	zgc:172139	NA	NA	NA	NA	gi|528478023|ref|XP_005168637.1|//PREDICTED: uncharacterized protein KIAA0930 homolog isoform X1 [Danio rerio]
100003413	XM_001921794.7,XM_005165688.4	9578.99	1819	11.39	kdm4aa	NA	NA	NA	K06709//jumonji domain-containing protein 2 [EC:1.14.11.-]	gi|528481421|ref|XP_005165745.1|//PREDICTED: lysine-specific demethylase 4A isoform X2 [Danio rerio];gi|292614573|ref|XP_001921829.2|//PREDICTED: lysine-specific demethylase 4A isoform X1 [Danio rerio]
100003419	XM_001342960.7,XM_021478400.1	5662.91	381	4.05	abhd17ab	NA	NA	NA	K06889//uncharacterized protein	gi|292616796|ref|XP_001342996.2|//PREDICTED: alpha/beta hydrolase domain-containing protein 17A [Danio rerio]
100003431	NM_201002.1	2225	274	7.48	plekhb2	GO:0016021//integral component of membrane	NA	GO:0045595//regulation of cell differentiation	K12559//myosin X	gi|41055933|ref|NP_957296.1|//pleckstrin homology domain-containing family B member 2 [Danio rerio]
100003436	XM_001338781.6,XM_017357018.2	1661	95	3.49	si:dkey-6n21.12	NA	NA	NA	NA	gi|125820902|ref|XP_001338817.1|//PREDICTED: schwannomin-interacting protein 1-like [Danio rerio]
100003444	XM_009304579.3,XM_021472145.1,XM_021478871.1,XM_021478872.1	1052.2	21	1.24	rsph1	GO:0005856//cytoskeleton;GO:0031514//motile cilium;GO:0005737//cytoplasm	NA	GO:0030154//cell differentiation;GO:0007275//multicellular organism development;GO:0051321//meiotic cell cycle;GO:0007283//spermatogenesis	K19755//radial spoke head protein 1	gi|688570687|ref|XP_009302854.1|//PREDICTED: radial spoke head 1 homolog [Danio rerio]
100003446	NM_001328503.1,XM_021481315.1	1669.8	322	11.78	sept4b	NA	NA	NA	K16943//septin 4	gi|528500830|ref|XP_005169707.1|//PREDICTED: septin-5 isoform X1 [Danio rerio];gi|528500842|ref|XP_005169712.1|//PREDICTED: septin-4 isoform X7 [Danio rerio]
100003450	XM_001342982.7	3507	51.87	0.89	si:dkey-246i14.3	NA	NA	NA	K05462//ephrin-A	gi|528503815|ref|XP_001343018.4|//PREDICTED: ephrin-A4 [Danio rerio]
100003458	XM_021468011.1,XM_021468012.1,XM_021471294.1,XM_021471295.1	1850	5	0.16	aknad1	NA	NA	NA	NA	gi|688539035|ref|XP_009297084.1|//PREDICTED: protein AKNAD1 [Danio rerio]
100003476	NM_001128362.1	1743	57	2	fam117bb	NA	NA	NA	K15275//solute carrier family 35 (UDP-galactose transporter), member B1	gi|190358459|ref|NP_001121834.1|//protein FAM117B [Danio rerio]
100003481	NM_001007313.1,XM_005156264.4	3249.35	1279	23.79	ppm1bb	NA	GO:0000287//magnesium ion binding;GO:0004722//protein serine/threonine phosphatase activity;GO:0030145//manganese ion binding	GO:0030512//negative regulation of transforming growth factor beta receptor signaling pathway;GO:0006470//protein dephosphorylation	K04461//protein phosphatase 1B [EC:3.1.3.16]	gi|528496094|ref|XP_005156321.1|//PREDICTED: protein phosphatase 1A, magnesium dependent, alpha isoform X1 [Danio rerio];gi|55925548|ref|NP_001007314.1|//protein phosphatase 1A, magnesium dependent, alpha [Danio rerio]
100003490	NM_001082953.1	1045	71	4.21	zgc:162898	NA	NA	NA	K11255//nuclear receptor coactivator 2	gi|130483561|ref|NP_001076422.1|//uncharacterized protein C15orf61 homolog [Danio rerio]
100003493	XM_001339809.8	3032	5.29	0.11	2020-03-09	NA	NA	NA	K10659//E3 ubiquitin-protein ligase MARCH4/9/11 [EC:2.3.2.27]	gi|125852404|ref|XP_001339845.1|//PREDICTED: E3 ubiquitin-protein ligase MARCH9 [Danio rerio]
100003503	XM_009291159.3,XM_021476333.1	2788	7	0.15	chrnb2a	GO:0005892//acetylcholine-gated channel complex;GO:0030054//cell junction;GO:0045211//postsynaptic membrane	GO:0042166//acetylcholine binding;GO:0015464//acetylcholine receptor activity	GO:0008542//visual learning;GO:0007613//memory;GO:0035095//behavioral response to nicotine;GO:0098655//cation transmembrane transport;GO:0099565//chemical synaptic transmission, postsynaptic;GO:0001666//response to hypoxia	K04815//nicotinic acetylcholine receptor beta-4;K04813//nicotinic acetylcholine receptor beta-2	gi|688532501|ref|XP_009289434.1|//PREDICTED: neuronal acetylcholine receptor subunit beta-2 [Danio rerio]
100003514	XM_001921680.5	9992	34	0.2	prkcg	GO:0005622//intracellular	GO:0005524//ATP binding;GO:0008270//zinc ion binding;GO:0004697//protein kinase C activity	GO:0001881//receptor recycling;GO:0006468//protein phosphorylation;GO:0035556//intracellular signal transduction;GO:0060074//synapse maturation	K19663//classical protein kinase C gamma type [EC:2.7.11.13]	gi|189529616|ref|XP_001921715.1|//PREDICTED: protein kinase C alpha type-like [Danio rerio]
100003520	NM_001111244.1	5287	1064.4	12.12	ppfia1	NA	NA	NA	K19931//protein lin-7	gi|162139032|ref|NP_001104714.1|//liprin-alpha-1 [Danio rerio]
100003524	XM_001343026.6,XM_005163515.4,XM_021467561.1	1361	119	5.37	retreg1	NA	NA	NA	K12855//pre-mRNA-processing factor 6	gi|528471346|ref|XP_005163572.1|//PREDICTED: protein FAM134B isoform X2 [Danio rerio];gi|125806074|ref|XP_001343062.1|//PREDICTED: protein FAM134B isoform X1 [Danio rerio]
100003530	XM_017353224.2	2966	36.2	0.74	LOC100003530	NA	NA	NA	K06582//natural killer cell receptor 2B4;K06570//lymphocyte antigen 9;K06511//CD84 antigen	gi|688607895|ref|XP_009294297.1|//PREDICTED: uncharacterized protein LOC100003530 [Danio rerio]
100003532	XM_021477659.1	1424	11.14	0.48	si:ch211-63p21.4	NA	NA	NA	K06560//mannose receptor, C type	gi|688562784|ref|XP_009301140.1|//PREDICTED: C-type mannose receptor 2-like [Danio rerio]
100003534	XM_001343033.8	1699	2	0.07	gpr141	NA	NA	NA	K08429//G protein-coupled receptor 141	gi|189536748|ref|XP_001343069.2|//PREDICTED: probable G-protein coupled receptor 141 [Danio rerio]
100003535	NM_001166291.1	1335	7.5	0.35	ptger1c	GO:0005887//integral component of plasma membrane	GO:0004957//prostaglandin E receptor activity;GO:0004960//thromboxane receptor activity;GO:0004958//prostaglandin F receptor activity	GO:0007189//adenylate cyclase-activating G-protein coupled receptor signaling pathway;GO:0007204//positive regulation of cytosolic calcium ion concentration;GO:0006954//inflammatory response	K04258//prostaglandin E receptor 1	gi|261490639|ref|NP_001159763.1|//prostaglandin E receptor 1c (subtype EP1) [Danio rerio]
100003537	XM_001343036.6,XM_005163915.4,XM_009299437.3	4421	57	0.78	ciita	NA	NA	NA	K08060//class II, major histocompatibility complex, transactivator	gi|528474029|ref|XP_005163972.1|//PREDICTED: MHC class II transactivator isoform X2 [Danio rerio];gi|292611783|ref|XP_001343072.2|//PREDICTED: MHC class II transactivator isoform X3 [Danio rerio];gi|688542848|ref|XP_009297712.1|//PREDICTED: MHC class II transactivator isoform X1 [Danio rerio]
100003543	XM_001343041.5	1778	1	0.03	spdef	GO:0005634//nucleus	GO:0043565//sequence-specific DNA binding;GO:0003700//DNA binding transcription factor activity	GO:0006355//regulation of transcription, DNA-templated	K09442//SAM pointed domain-containing ETS transcription factor	gi|688562170|ref|XP_001343077.3|//PREDICTED: SAM pointed domain-containing Ets transcription factor [Danio rerio]
100003546	NM_001130076.1	1919	1	0.03	colgalt2	NA	GO:0016740//transferase activity	NA	K11703//collagen beta-1,O-galactosyltransferase [EC:2.4.1.50]	gi|194272156|ref|NP_001123548.1|//procollagen galactosyltransferase 2 precursor [Danio rerio]
100003547	NM_001128555.1,XM_005167522.4,XM_009304594.3	2543	30.74	0.73	arhgap15	NA	NA	NA	K20637//Rho GTPase-activating protein 15	gi|190570290|ref|NP_001122027.1|//rho GTPase-activating protein 15 [Danio rerio]
100003553	XM_001336814.8,XM_021471210.1	3286.37	159.18	2.93	dis3	NA	NA	NA	K12585//exosome complex exonuclease DIS3/RRP44 [EC:3.1.13.-]	gi|326664018|ref|XP_001336850.2|//PREDICTED: exosome complex exonuclease RRP44 [Danio rerio]
100003558	NM_001114316.1,XM_009307552.3,XM_009307554.3,XM_009307559.3,XM_009307565.3,XM_017358665.2,XM_017358666.2,XM_017358667.2,XM_021480476.1,XM_021480477.1,XM_021480478.1,XM_021480479.1,XM_021480480.1,XM_021480481.1,XM_021480482.1,XM_021480483.1	4788.17	11.99	0.15	ablim1a	NA	GO:0003779//actin binding;GO:0008270//zinc ion binding	GO:0007010//cytoskeleton organization	K07520//actin-binding LIM protein	gi|688583822|ref|XP_009305831.1|//PREDICTED: actin-binding LIM protein 1 isoform X6 [Danio rerio];gi|688583840|ref|XP_009305838.1|//PREDICTED: actin-binding LIM protein 1 isoform X13 [Danio rerio];gi|688583832|ref|XP_009305835.1|//PREDICTED: actin-binding LIM protein 1 isoform X10 [Danio rerio];gi|166851858|ref|NP_001107788.1|//actin-binding LIM protein 1 [Danio rerio];gi|688583824|ref|XP_0093058…
100003562	NM_199891.1	2276	158	4.22	ecd	GO:0005634//nucleus	GO:0003713//transcription coactivator activity	GO:0006366//transcription from RNA polymerase II promoter	NA	gi|41054041|ref|NP_956185.1|//protein SGT1 [Danio rerio]
100003563	NM_001024222.1,XM_005159590.4	1840	10	0.33	stmn2b	GO:0005737//cytoplasm;GO:0043005//neuron projection	GO:0015631//tubulin binding	GO:0031110//regulation of microtubule polymerization or depolymerization;GO:0031175//neuron projection development;GO:0007019//microtubule depolymerization	K04381//stathmin	gi|66730561|ref|NP_001019393.1|//stathmin-2 [Danio rerio]
100003564	NM_001202486.1	1458	142	5.97	mplkip	NA	NA	NA	NA	gi|321117269|ref|NP_001189415.1|//M-phase-specific PLK1-interacting protein [Danio rerio]
100003570	XM_001337483.6,XM_017357003.2,XM_021477750.1,XM_021477751.1	3252	91	1.69	man2b2	NA	NA	NA	K12312//epididymis-specific alpha-mannosidase [EC:3.2.1.24]	gi|528484587|ref|XP_001337519.3|//PREDICTED: epididymis-specific alpha-mannosidase [Danio rerio]
100003572	NM_001110416.1,NM_181653.2	1258	6	0.29	tnnt3b	GO:0005861//troponin complex	NA	GO:0045214//sarcomere organization;GO:0006942//regulation of striated muscle contraction	K12046//troponin T, fast skeletal muscle	gi|31795559|ref|NP_857636.1|//troponin T, fast skeletal muscle isoform 2 [Danio rerio];gi|160333716|ref|NP_001103886.1|//troponin T, fast skeletal muscle isoform 1 [Danio rerio]
100003583	XM_001923708.6	1508	2	0.08	si:ch211-145o7.3	NA	NA	NA	K09407//forkhead box protein N	gi|528500023|ref|XP_001923743.3|//PREDICTED: forkhead box protein N2 [Danio rerio]
100003587	NM_001145624.1	3693	195	3.19	herc3	NA	NA	NA	K10614//E3 ubiquitin-protein ligase HERC3 [EC:2.3.2.26]	gi|224495959|ref|NP_001139096.1|//probable E3 ubiquitin-protein ligase HERC3 [Danio rerio]
100003592	NM_001302224.1	4041	575	8.58	adgra3	GO:0005886//plasma membrane	NA	GO:0003402//planar cell polarity pathway involved in axis elongation;GO:2000095//regulation of Wnt signaling pathway, planar cell polarity pathway;GO:0060027//convergent extension involved in gastrulation;GO:0097475//motor neuron migration	K08462//G protein-coupled receptor 125	gi|694871470|ref|NP_001289153.1|//adhesion G protein-coupled receptor A3 precursor [Danio rerio]
100003594	XM_001343070.8,XM_009301217.3	7982	15.45	0.12	fam135b	NA	NA	NA	NA	gi|326676423|ref|XP_001343106.4|//PREDICTED: protein FAM135B [Danio rerio]
100003595	NM_001100084.1	1692	3	0.11	ak5	NA	NA	NA	K00939//adenylate kinase [EC:2.7.4.3]	gi|156231006|ref|NP_001093554.1|//adenylate kinase isoenzyme 5 [Danio rerio]
100003596	NM_001200040.1	924	569	38.32	si:ch211-286b5.5	NA	NA	NA	K04545//guanine nucleotide-binding protein G(I)/G(S)/G(O) subunit gamma-10;K04542//guanine nucleotide-binding protein G(I)/G(S)/G(O) subunit gamma-5	gi|319132963|ref|NP_001186969.1|//guanine nucleotide-binding protein GI/GS/GO gamma-5 subunit [Danio rerio]
100003611	XM_001343084.8,XM_021476453.1	3802.71	104.89	1.66	si:ch211-26b3.2	NA	NA	NA	K00710//polypeptide N-acetylgalactosaminyltransferase [EC:2.4.1.41]	gi|528479051|ref|XP_001343120.5|//PREDICTED: uncharacterized protein CXorf57 homolog [Danio rerio]
100003615	XM_001343086.6,XM_021472087.1	6187.12	88	0.86	prdm2a	NA	NA	NA	K11432//histone-lysine N-methyltransferase PRDM2 [EC:2.1.1.43]	gi|292616939|ref|XP_001343122.2|//PREDICTED: PR domain zinc finger protein 2 [Danio rerio]
100003640	NM_001202484.1	1079	52	2.98	cinp	NA	NA	NA	NA	gi|321117263|ref|NP_001189413.1|//cyclin-dependent kinase 2-interacting protein [Danio rerio]
100003642	XM_017352034.2,XM_021467773.1	2719	4	0.09	si:dkey-246g23.2	GO:0016021//integral component of membrane	NA	NA	NA	gi|528507684|ref|XP_001343142.4|//PREDICTED: PQ-loop repeat-containing protein 1 [Danio rerio]
100003644	XM_001343109.8	1779	111	3.81	wu:fc38h03	NA	NA	NA	K06237//collagen, type IV, alpha;K12261//2-hydroxyacyl-CoA lyase 1 [EC:4.1.-.-]	gi|326676611|ref|XP_001343145.4|//PREDICTED: acetylcholinesterase collagenic tail peptide [Danio rerio]
100003646	XM_017356656.2	1463	7.59	0.32	si:ch211-286b5.6	NA	NA	NA	K06467//CD22 antigen	gi|688534477|ref|XP_009293298.1|//PREDICTED: B-cell receptor CD22-like isoform X2 [Danio rerio]
100003647	NM_001172308.2	586	19	2.07	LOC100003647	NA	NA	NA	K06846//lymphocyte antigen 6 complex locus protein D/E/G6/H	gi|288856246|ref|NP_001165779.1|//uncharacterized protein LOC100003647 precursor [Danio rerio]
100003648	XM_017353052.2,XM_017353053.2,XM_021473436.1,XM_021473437.1	3378.98	52	0.93	rgs14b	NA	NA	NA	K16449//regulator of G-protein signaling;K17706//regulator of G-protein signaling 14	gi|688606313|ref|XP_009293864.1|//PREDICTED: regulator of G-protein signaling 14-like [Danio rerio]
100003654	NM_001126475.1,XM_005165256.3	1618.89	38.43	1.45	si:dkey-58f10.11	NA	NA	NA	NA	gi|187607964|ref|NP_001119947.1|//uncharacterized protein LOC100003654 [Danio rerio]
100003659	XM_005166150.4,XM_017356747.2,XM_021477308.1,XM_021477309.1,XM_021477310.1	3971.45	126.96	1.93	anks1ab	NA	NA	NA	K16513//carboxyl-terminal PDZ ligand of neuronal nitric oxide synthase protein;K11322//enhancer of polycomb-like protein;K00698//chitin synthase [EC:2.4.1.16];K06057//numb	gi|688562173|ref|XP_005166207.2|//PREDICTED: ankyrin repeat and SAM domain-containing protein 1A-like isoform X1 [Danio rerio];gi|688562178|ref|XP_009301008.1|//PREDICTED: ankyrin repeat and SAM domain-containing protein 1A-like isoform X2 [Danio rerio]
100003660	XM_021477713.1	6071	660.84	6.54	cemip	NA	NA	NA	K19031//cell migration-inducing and hyaluronan-binding protein [EC:3.2.1.35]	gi|528484294|ref|XP_001919802.4|//PREDICTED: cell migration-inducing and hyaluronan-binding protein-like [Danio rerio]
100003661	XM_009293350.3	2359	24	0.62	si:ch1073-416d2.3	NA	NA	NA	K04525//serpin peptidase inhibitor, clade A	gi|688595887|ref|XP_009291625.1|//PREDICTED: protein Z-dependent protease inhibitor [Danio rerio]
100003662	NM_001128363.1,XM_005166725.4,XM_005166726.4,XM_005166727.4	1444.28	54	2.29	si:ch211-204d2.4	NA	NA	NA	K12229//dual adapter for phosphotyrosine and 3-phosphotyrosine and 3-phosphoinositide	gi|688566875|ref|XP_009302054.1|//PREDICTED: pleckstrin homology domain-containing family A member 2 isoform X2 [Danio rerio]
100003663	NM_001128289.1,XM_021478152.1,XM_021478153.1	3316.15	11	0.2	kazna	NA	NA	NA	NA	gi|190194303|ref|NP_001121761.1|//kazrin-A [Danio rerio];gi|688567905|ref|XP_009302250.1|//PREDICTED: kazrin-A isoform X2 [Danio rerio]
100003670	NM_001105128.3	977	132	8.39	msrb1b	NA	GO:0033743//peptide-methionine (R)-S-oxide reductase activity	GO:0006979//response to oxidative stress;GO:0030091//protein repair;GO:0055114//oxidation-reduction process	K07305//peptide-methionine (R)-S-oxide reductase [EC:1.8.4.12]	gi|287327510|ref|NP_001098598.2|//selenoprotein X, 1b [Danio rerio]
100003674	XM_001340080.7	707	3	0.27	si:ch73-31d8.2	NA	NA	NA	NA	gi|292622645|ref|XP_001340116.2|//PREDICTED: uncharacterized protein si:ch73-31d8.2 [Danio rerio]
100003675	NM_214691.1,XM_009292958.3,XM_009292960.3,XM_017351587.2	2297.13	448	11.84	p4ha1b	GO:0005783//endoplasmic reticulum	GO:0016702//oxidoreductase activity, acting on single donors with incorporation of molecular oxygen, incorporation of two atoms of oxygen;GO:0004656//procollagen-proline 4-dioxygenase activity;GO:0005506//iron ion binding;GO:0031418//L-ascorbic acid binding	GO:0055114//oxidation-reduction process	K00472//prolyl 4-hydroxylase [EC:1.14.11.2]	gi|688594071|ref|XP_009291234.1|//PREDICTED: prolyl 4-hydroxylase, alpha polypeptide I b isoform X2 [Danio rerio];gi|688594074|ref|XP_009291235.1|//PREDICTED: prolyl 4-hydroxylase, alpha polypeptide I b isoform X3 [Danio rerio];gi|47550697|ref|NP_999856.1|//prolyl 4-hydroxylase, alpha polypeptide I b precursor [Danio rerio];gi|688594068|ref|XP_009291233.1|//PREDICTED: prolyl 4-hydroxylase, alpha …
100003678	XM_001336753.7,XM_009297780.3,XM_009297781.3,XM_009297782.3,XM_017354148.2	785	5	0.4	si:ch211-286c4.6	GO:0005576//extracellular region	NA	GO:0001775//cell activation;GO:0001971//negative regulation of activation of membrane attack complex	K04008//CD59 antigen	gi|688616017|ref|XP_009296055.1|//PREDICTED: CD59 glycoprotein isoform X1 [Danio rerio];gi|292628017|ref|XP_001336789.2|//PREDICTED: CD59 glycoprotein isoform X2 [Danio rerio]
100003679	NM_001113477.1,XM_005168685.3,XM_021476739.1	2964.08	812	16.58	keap1b	GO:0031463//Cul3-RING ubiquitin ligase complex	GO:0008134//transcription factor binding;GO:0004842//ubiquitin-protein transferase activity	GO:0071466//cellular response to xenobiotic stimulus;GO:0042994//cytoplasmic sequestering of transcription factor;GO:0043161//proteasome-mediated ubiquitin-dependent protein catabolic process;GO:0043433//negative regulation of DNA binding transcription factor activity;GO:0042787//protein ubiquitination involved in ubiquitin-dependent protein catabolic process;GO:0071379//cellular response to pros…	K10456//kelch-like protein 19	gi|164698434|ref|NP_001106948.1|//kelch-like ECH-associated protein 1 [Danio rerio]
100003680	XM_001338982.7	4116	541	7.93	pelp1	NA	NA	NA	K16913//proline-, glutamic acid- and leucine-rich protein 1	gi|292616020|ref|XP_001339018.3|//PREDICTED: proline-, glutamic acid- and leucine-rich protein 1 [Danio rerio]
100003690	NM_001113649.1,XM_021481316.1	2872	2	0.04	zgc:172282	GO:0016021//integral component of membrane;GO:0030054//cell junction;GO:0045202//synapse	NA	GO:0007409//axonogenesis	K16358//leucine-rich repeat and fibronectin type-III domain-containing protein 5;K16356//leucine-rich repeat and fibronectin type-III domain-containing protein 3;K16354//leucine-rich repeat and fibronectin type-III domain-containing protein 1	gi|165972403|ref|NP_001107121.1|//leucine-rich repeat and fibronectin type III domain-containing protein 1-like protein precursor [Danio rerio];gi|213625837|gb|AAI71440.1|//Zgc:172282 [Danio rerio]
100003691	NM_001113801.1,XM_005173430.4	2081.86	63	1.84	socs9	GO:0005737//cytoplasm	GO:0004860//protein kinase inhibitor activity	GO:0042059//negative regulation of epidermal growth factor receptor signaling pathway;GO:0016567//protein ubiquitination;GO:0046426//negative regulation of JAK-STAT cascade;GO:0019221//cytokine-mediated signaling pathway	K04697//suppressor of cytokine signaling 4;K04698//suppressor of cytokine signaling 5	gi|166157559|ref|NP_001107273.1|//suppressor of cytokine signaling 9 [Danio rerio]
100003699	XM_001343150.8	3222	141.34	2.65	aste1b	NA	NA	NA	NA	gi|326676609|ref|XP_001343186.3|//PREDICTED: protein asteroid homolog 1 isoform X1 [Danio rerio]
100003704	XM_005170276.4,XM_021473441.1	3674	1637	26.9	LOC100003704	NA	NA	NA	K17384//protein sprouty homolog 3	gi|528514353|ref|XP_005170333.1|//PREDICTED: protein sprouty homolog 2-like [Danio rerio]
100003708	NM_001204373.1,XM_021469710.1	2599	150.77	3.52	si:ch211-226m16.2	NA	NA	NA	K17523//chitinase-3-like protein 1/2;K01183//chitinase [EC:3.2.1.14]	gi|324120910|ref|NP_001191302.1|//histidine-rich carboxyl terminus protein 1 precursor [Danio rerio]
100003714	NM_001328072.1,XM_005168487.4,XM_005168488.4	2055.82	142	4.2	si:ch73-366l1.5	GO:0016021//integral component of membrane	NA	NA	K11458//polyhomeotic-like protein 3;K04574//neurofilament heavy polypeptide	gi|326666340|ref|XP_001343199.4|//PREDICTED: skin secretory protein xP2-like isoform X3 [Danio rerio];gi|528475473|ref|XP_005168544.1|//PREDICTED: proteoglycan 4-like isoform X1 [Danio rerio];gi|528475475|ref|XP_005168545.1|//PREDICTED: proteoglycan 4-like isoform X2 [Danio rerio]
100003720	NM_001346180.1	2712	87	1.94	polr2m	NA	NA	NA	NA	gi|125821661|ref|XP_001343204.1|//PREDICTED: protein GRINL1A [Danio rerio]
100003721	XM_005166734.4,XM_009303785.3,XM_009303786.3	10082.3	576	3.43	fam208b	NA	NA	NA	NA	gi|528486970|ref|XP_005166791.1|//PREDICTED: protein FAM208B isoform X3 [Danio rerio];gi|688566931|ref|XP_009302060.1|//PREDICTED: protein FAM208B isoform X1 [Danio rerio];gi|688566935|ref|XP_009302061.1|//PREDICTED: protein FAM208B isoform X2 [Danio rerio]
100003733	XM_002666517.5	2441	70.25	1.75	zfp64	NA	NA	NA	K19871//sal-like protein	gi|292627186|ref|XP_002666563.1|//PREDICTED: zinc finger protein 64 [Danio rerio]
100003734	XM_001338215.7	2549	301.47	7.17	fastkd3	NA	NA	NA	K18190//FAST kinase domain-containing protein 2;K08290//Fas-activated serine/threonine kinase [EC:2.7.11.8]	gi|125822502|ref|XP_001338251.1|//PREDICTED: FAST kinase domain-containing protein 3 [Danio rerio]
100003741	XM_009306241.3,XM_017358365.2	1358	348	15.74	LOC100003741	NA	NA	NA	K06826//nidogen (entactin);K04357//epidermal growth factor	gi|688577980|ref|XP_009304516.1|//PREDICTED: cysteine-rich with EGF-like domain protein 1 [Danio rerio]
100003744	XM_001343182.8	3623	742	12.36	abcb10	NA	NA	NA	K05657//ATP-binding cassette, subfamily B (MDR/TAP), member 10	gi|528498237|ref|XP_001343218.3|//PREDICTED: ATP-binding cassette sub-family B member 10, mitochondrial [Danio rerio]
100003745	XM_001343183.7	4880	46	0.57	sgpp1	NA	NA	NA	K04716//sphingosine-1-phosphate phosphatase 1 [EC:3.1.3.-]	gi|125833540|ref|XP_001343219.1|//PREDICTED: sphingosine-1-phosphate phosphatase 1 [Danio rerio]
100003752	XM_001343189.6	3088	3	0.06	krt222	NA	NA	NA	K07604//type I keratin, acidic	gi|292626281|ref|XP_001343225.3|//PREDICTED: keratin-like protein KRT222 isoform X1 [Danio rerio]
100003760	XM_017356663.2	1309	2.66	0.12	si:ch211-286b5.8	NA	NA	NA	K06467//CD22 antigen	gi|528469385|ref|XP_005163584.1|//PREDICTED: B-cell receptor CD22-like [Danio rerio]
100003763	XM_017352982.2,XM_017352983.2,XM_017352985.2	4202	106.23	1.52	si:ch211-59d17.3	NA	NA	NA	K11321//bromodomain-containing protein 8	gi|688606240|ref|XP_009293851.1|//PREDICTED: LOW QUALITY PROTEIN: bromodomain-containing protein 8 [Danio rerio]
100003770	XM_003198128.5,XM_005164056.4	3174	62	1.18	mylk5	NA	NA	NA	K00907//myosin-light-chain kinase [EC:2.7.11.18]	gi|528474420|ref|XP_003198176.2|//PREDICTED: myosin light chain kinase, smooth muscle isoform X2 [Danio rerio];gi|528474416|ref|XP_005164113.1|//PREDICTED: myosin light chain kinase, smooth muscle isoform X1 [Danio rerio]
100003782	NM_001014371.1,XM_005170889.4,XM_005170890.4	2785.02	45	0.98	trim2a	GO:0005622//intracellular	GO:0008270//zinc ion binding	GO:0060215//primitive hemopoiesis;GO:0030099//myeloid cell differentiation	K11997//tripartite motif-containing protein 2/3	gi|62122935|ref|NP_001014393.1|//tripartite motif-containing protein 2 [Danio rerio];gi|528467909|ref|XP_005170947.1|//PREDICTED: tripartite motif-containing protein 2 isoform X2 [Danio rerio];gi|528467907|ref|XP_005170946.1|//PREDICTED: tripartite motif-containing protein 2 isoform X1 [Danio rerio]
100003785	XM_001921484.7,XM_005157543.4,XM_009291712.3,XM_009291715.3,XM_021466401.1,XM_021466402.1,XM_021466404.1,XM_021466405.1	3888.72	224.82	3.49	si:ch211-212c13.10	GO:0005615//extracellular space	GO:0004866//endopeptidase inhibitor activity	GO:0001889//liver development	K03910//alpha-2-macroglobulin	gi|688588061|ref|XP_009289987.1|//PREDICTED: alpha-2-macroglobulin-like isoform X2 [Danio rerio];gi|528501644|ref|XP_005157601.1|//PREDICTED: alpha-2-macroglobulin-like isoform X3 [Danio rerio];gi|528501638|ref|XP_005157599.1|//PREDICTED: alpha-2-macroglobulin-P-like isoform X1 [Danio rerio]
100003787	NM_212597.2	960	159	10.29	nhp2	GO:0022625//cytosolic large ribosomal subunit;GO:0031429//box H/ACA snoRNP complex	GO:0034513//box H/ACA snoRNA binding	GO:0000470//maturation of LSU-rRNA;GO:0031120//snRNA pseudouridine synthesis;GO:0000469//cleavage involved in rRNA processing;GO:0006412//translation;GO:0031118//rRNA pseudouridine synthesis	K11129//H/ACA ribonucleoprotein complex subunit 2	gi|169404004|ref|NP_997762.1|//H/ACA ribonucleoprotein complex subunit 2-like protein [Danio rerio]
100003790	NM_212742.1	1686	292	10.58	kat8	GO:0005634//nucleus	GO:0004402//histone acetyltransferase activity	GO:0006355//regulation of transcription, DNA-templated	K11308//histone acetyltransferase MYST1 [EC:2.3.1.48]	gi|47086561|ref|NP_997907.1|//histone acetyltransferase KAT8 [Danio rerio]
100003793	XM_021478990.1	2744	862.12	19.03	ndp	NA	NA	NA	NA	gi|688571797|ref|XP_009303083.1|//PREDICTED: norrin [Danio rerio]
100003801	NM_001161361.1,XM_005156718.4	2483.99	202	4.93	ccsapb	NA	NA	NA	K16454//centriole, cilia and spindle-associated protein	gi|528497783|ref|XP_005156775.1|//PREDICTED: centriole, cilia and spindle-associated protein isoform X1 [Danio rerio];gi|238624203|ref|NP_001154833.1|//centriole, cilia and spindle-associated protein [Danio rerio]
100003819	NM_001128291.1	1756	16	0.56	zgc:172133	GO:0009986//cell surface;GO:0016021//integral component of membrane	GO:0005102//receptor binding	GO:0006955//immune response	K06582//natural killer cell receptor 2B4;K06499//carcinoembryonic antigen-related cell adhesion molecule	gi|190194274|ref|NP_001121763.1|//uncharacterized protein LOC100003819 precursor [Danio rerio]
100003844	NM_214685.2	1841	1852	61.34	laptm4a	GO:0016021//integral component of membrane	NA	NA	K12387//lysosomal-associated transmembrane protein	gi|162329559|ref|NP_999850.2|//lysosomal-associated transmembrane protein 4A [Danio rerio]
100003846	NM_201183.1	1778	774	26.56	rnf25	GO:0005634//nucleus	GO:0061630//ubiquitin protein ligase activity;GO:0008270//zinc ion binding	GO:0051092//positive regulation of NF-kappaB transcription factor activity	K10640//E3 ubiquitin-protein ligase RNF25 [EC:2.3.2.27]	gi|41056245|ref|NP_957477.1|//E3 ubiquitin-protein ligase RNF25 [Danio rerio]
100003848	NM_001082954.2	1264	1	0.05	ucn3l	GO:0005615//extracellular space	GO:0051431//corticotropin-releasing hormone receptor 2 binding;GO:0005179//hormone activity	GO:0007586//digestion;GO:0006950//response to stress;GO:0007189//adenylate cyclase-activating G-protein coupled receptor signaling pathway;GO:0031669//cellular response to nutrient levels	K05257//urocortin 2/3	gi|130508471|ref|NP_001076423.1|//urocortin-3 precursor [Danio rerio]
100003849	NM_001114707.1	2505	52	1.26	si:ch211-157p22.10	NA	NA	NA	NA	gi|167963468|ref|NP_001108179.1|//transmembrane protein 116 [Danio rerio]
100003850	NM_001113650.1	1835	180.73	6.01	ndufaf2	GO:0016020//membrane	GO:0009055//electron transfer activity;GO:0008137//NADH dehydrogenase (ubiquinone) activity	GO:0045333//cellular respiration	K18160//NADH dehydrogenase [ubiquinone] 1 alpha subcomplex assembly factor 2	gi|165972469|ref|NP_001107122.1|//mimitin, mitochondrial [Danio rerio]
100003859	NM_001115068.1	415	12	1.89	cxcl8b.3	GO:0005576//extracellular region	GO:0008009//chemokine activity	GO:0006955//immune response	K10030//interleukin 8	gi|169234870|ref|NP_001108540.1|//uncharacterized protein LOC100003859 precursor [Danio rerio]
100003863	NM_001128292.2	2435	2	0.05	prox2	NA	NA	NA	K20212//prospero homeobox 2	gi|201860262|ref|NP_001121764.2|//prospero homeobox protein 2 [Danio rerio]
100003865	XM_001343277.8,XM_021473289.1	1662	2	0.07	syt19	NA	NA	NA	K15290//synaptotagmin-1;K19902//synaptotagmin-2	gi|688597002|ref|XP_001343313.4|//PREDICTED: synaptotagmin-1 [Danio rerio]
100003866	NM_001159669.1,XM_005169989.4,XM_005169990.4,XM_005169991.4	5625.71	190	2.03	znf516	NA	NA	NA	K09191//general transcription factor IIIA	gi|528509717|ref|XP_005170048.1|//PREDICTED: zinc finger protein 516 isoform X2 [Danio rerio];gi|227908757|ref|NP_001153141.1|//zinc finger protein 516 [Danio rerio]
100003869	XM_017355904.2	1139	1.15	0.06	si:ch211-286b5.9	NA	NA	NA	K06467//CD22 antigen	gi|326664350|ref|XP_001343317.4|//PREDICTED: B-cell receptor CD22-like [Danio rerio]
100003877	NM_001134684.1	4863	909	11.26	lrp6	GO:0016021//integral component of membrane;GO:0005886//plasma membrane;GO:0043235//receptor complex	GO:0042813//Wnt-activated receptor activity;GO:0017147//Wnt-protein binding	GO:0060828//regulation of canonical Wnt signaling pathway;GO:0001755//neural crest cell migration;GO:0001889//liver development;GO:0048703//embryonic viscerocranium morphogenesis;GO:0044332//Wnt signaling pathway involved in dorsal/ventral axis specification;GO:0060059//embryonic retina morphogenesis in camera-type eye	K03068//low density lipoprotein receptor-related protein 5/6	gi|197927378|ref|NP_001128156.1|//low-density lipoprotein receptor-related protein 6 precursor [Danio rerio]
100003889	NM_001114551.1,NM_001135104.1,XM_005167523.4,XM_005167525.4,XM_021478582.1,XM_021478583.1	4875.13	1414	17.46	zeb2a	NA	GO:0046872//metal ion binding;GO:0003676//nucleic acid binding	GO:0060028//convergent extension involved in axis elongation;GO:0009953//dorsal/ventral pattern formation;GO:0090243//fibroblast growth factor receptor signaling pathway involved in somitogenesis;GO:0014029//neural crest formation;GO:0040037//negative regulation of fibroblast growth factor receptor signaling pathway;GO:0060030//dorsal convergence	K09299//zinc finger homeobox protein 1/2	gi|528489626|ref|XP_005167582.1|//PREDICTED: zinc finger E-box-binding homeobox 2 isoform X2 [Danio rerio];gi|205360966|ref|NP_001128576.1|//zinc finger E-box-binding homeobox 2 isoform 2 [Danio rerio] ;gi|688570784|ref|XP_005167580.2|//PREDICTED: zinc finger E-box-binding homeobox 2 isoform X1 [Danio rerio];gi|167621530|ref|NP_001108023.1|//zinc finger E-box-binding homeobox 2 isoform 1 [Danio r…
100003895	NM_213368.1,XM_005170891.4,XM_005170892.4,XM_005170893.3	2993.35	385	7.78	arfip1	GO:0032588//trans-Golgi network membrane	GO:0019904//protein domain specific binding;GO:0070273//phosphatidylinositol-4-phosphate binding	GO:0034315//regulation of Arp2/3 complex-mediated actin nucleation;GO:0050708//regulation of protein secretion	K20314//arfaptin	gi|528467911|ref|XP_005170948.1|//PREDICTED: arfaptin-1 isoform X1 [Danio rerio];gi|528467913|ref|XP_005170949.1|//PREDICTED: arfaptin-1 isoform X2 [Danio rerio]
100003900	NM_001110041.3	1883	13.86	0.45	chia.5	GO:0005576//extracellular region	GO:0008061//chitin binding;GO:0004568//chitinase activity	GO:0006032//chitin catabolic process;GO:0005975//carbohydrate metabolic process	K01183//chitinase [EC:3.2.1.14]	gi|836468107|ref|NP_001103511.2|//uncharacterized protein LOC100003900 precursor [Danio rerio]
100003902	XM_001339291.8,XM_005164078.4,XM_021471455.1,XM_021471456.1,XM_021474295.1,XM_021474299.1	1949.7	717	22.4	si:dkey-16l2.16	GO:0005789//endoplasmic reticulum membrane;GO:0000139//Golgi membrane	GO:0005525//GTP binding	GO:0007264//small GTPase mediated signal transduction;GO:0006888//ER to Golgi vesicle-mediated transport	K07876//Ras-related protein Rab-35	gi|125812908|ref|XP_001339327.1|//PREDICTED: ras-related protein Rab-35-like [Danio rerio]
100003911	NM_001113651.1	575	2	0.22	cxcl19	GO:0005576//extracellular region	GO:0008009//chemokine activity	GO:0006955//immune response	K05505//C-X-C motif chemokine 1/2/3;K10030//interleukin 8	gi|165972383|ref|NP_001107123.1|//uncharacterized protein LOC100003911 precursor [Danio rerio]
100003913	XM_021466477.1	1267	138.5	6.73	si:ch73-380l3.2	NA	NA	NA	K06771//myelin associated glycoprotein;K06549//sialic acid binding Ig-like lectin 5/14	gi|688589010|ref|XP_009290162.1|//PREDICTED: uncharacterized protein LOC100003913 [Danio rerio]
100003922	XM_001343319.7	4629	86.33	1.12	p2ry1	NA	NA	NA	K04270//purinergic receptor P2Y, G protein-coupled, 1	gi|125844086|ref|XP_001343355.1|//PREDICTED: P2Y purinoceptor 1 [Danio rerio]
100003928	XM_001920183.6,XM_021469912.1	1393.78	47	2.07	si:dkey-150i13.2	NA	NA	NA	K15109//solute carrier family 25 (mitochondrial carnitine/acylcarnitine transporter), member 20/29	gi|189535844|ref|XP_001920218.1|//PREDICTED: mitochondrial carnitine/acylcarnitine carrier protein isoform X1 [Danio rerio]
100003935	XM_009299074.3	2414	4.03	0.1	trim35-3	GO:0005622//intracellular	GO:0008270//zinc ion binding	NA	K12012//tripartite motif-containing protein 35	gi|688540698|ref|XP_009297349.1|//PREDICTED: zinc-binding protein A33 [Danio rerio]
100003937	XM_021476396.1	4946	15	0.18	adamts12	NA	NA	NA	K08626//a disintegrin and metalloproteinase with thrombospondin motifs 12 [EC:3.4.24.-]	gi|688553365|ref|XP_009299473.1|//PREDICTED: A disintegrin and metalloproteinase with thrombospondin motifs 12 isoform X1 [Danio rerio]
100003938	XM_001343336.5,XM_009301809.3,XM_021476630.1	3710	21	0.34	apba1a	GO:0008021//synaptic vesicle	GO:0001540//amyloid-beta binding	GO:0007268//chemical synaptic transmission;GO:0006461//protein complex assembly	K04531//amyloid beta A4 precursor protein-binding family A member 1	gi|125817179|ref|XP_001343372.1|//PREDICTED: amyloid beta A4 precursor protein-binding family A member 1 isoform X1 [Danio rerio];gi|528480519|ref|XP_005165531.1|//PREDICTED: amyloid beta A4 precursor protein-binding family A member 1 isoform X2 [Danio rerio]
100003955	XM_001338211.8	1904	113.01	3.62	si:zfos-905g2.1	NA	NA	NA	NA	gi|326678918|ref|XP_001338247.4|//PREDICTED: uncharacterized protein si:zfos-905g2.1 [Danio rerio]
100003956	NM_001077297.2	3361	1909.08	34.32	cry1aa	GO:0005634//nucleus;GO:0005667//transcription factor complex	GO:0005515//protein binding	GO:0045892//negative regulation of transcription, DNA-templated;GO:0009416//response to light stimulus;GO:0009649//entrainment of circadian clock;GO:0042542//response to hydrogen peroxide	K02295//cryptochrome	gi|390979651|ref|NP_001070765.2|//cryptochrome 1a [Danio rerio]
100003958	XM_001339293.7	5477	68	0.75	si:dkey-3k24.5	NA	NA	NA	K00993//ethanolaminephosphotransferase [EC:2.7.8.1];K09677//galactose-3-O-sulfotransferase 4 [EC:2.8.2.-]	gi|189521204|ref|XP_001339329.2|//PREDICTED: uncharacterized protein C7orf43 homolog [Danio rerio]
100003959	NM_198872.1,XM_005166773.3	2551	3	0.07	depdc1a	NA	GO:0005096//GTPase activator activity	GO:0035556//intracellular signal transduction	K20640//Rho GTPase-activating protein 19	gi|38564421|ref|NP_942573.1|//DEP domain-containing protein 1A [Danio rerio];gi|528486990|ref|XP_005166830.1|//PREDICTED: DEP domain-containing protein 1A isoform X1 [Danio rerio]
100003975	XM_009291211.3	3149	73	1.4	zbtb3	NA	NA	NA	K10490//zinc finger and BTB domain-containing protein 3	gi|688585911|ref|XP_009289486.1|//PREDICTED: zinc finger and BTB domain-containing protein 3 [Danio rerio]
100003989	XM_001343376.8,XM_009297026.3	5091.19	24	0.28	csrnp2	NA	NA	NA	K17494//cysteine/serine-rich nuclear protein	gi|125852971|ref|XP_001343412.1|//PREDICTED: cysteine/serine-rich nuclear protein 2 [Danio rerio]
100003994	XM_009299075.3,XM_021474817.1	4073.69	247	3.66	zgc:162198	NA	NA	NA	K17768//mitochondrial import receptor subunit TOM70;K17766//mitochondrial import receptor subunit TOM34	gi|688540700|ref|XP_009297350.1|//PREDICTED: zinc finger CCCH domain-containing protein 7B-like [Danio rerio]
100003996	XM_001343383.5,XM_021476483.1	1312	40	1.87	si:ch73-195i19.3	NA	NA	NA	K07820//beta-1,3-galactosyltransferase 2 [EC:2.4.1.86];K07819//beta-1,3-galactosyltransferase 1 [EC:2.4.1.86]	gi|189519062|ref|XP_001343419.2|//PREDICTED: beta-1,3-galactosyltransferase 2-like [Danio rerio]
100003999	XM_001343386.7	1890	1	0.03	eevs	NA	NA	NA	K01735//3-dehydroquinate synthase [EC:4.2.3.4]	gi|125819121|ref|XP_001343422.1|//PREDICTED: 3-dehydroquinate synthase, chloroplastic-like isoform X1 [Danio rerio]
100004012	NM_001025520.1	518	57	7.07	ttc32	NA	NA	NA	K12795//suppressor of G2 allele of SKP1;K04460//serine/threonine-protein phosphatase 5 [EC:3.1.3.16]	gi|70887677|ref|NP_001020691.1|//tetratricopeptide repeat protein 32 [Danio rerio]
100004014	NM_001006095.1	1198	32	1.65	thoc6	GO:0016607//nuclear speck	GO:0003723//RNA binding	GO:0006397//mRNA processing;GO:0007275//multicellular organism development;GO:0008380//RNA splicing;GO:0006915//apoptotic process;GO:0051028//mRNA transport	K13175//THO complex subunit 6	gi|54400692|ref|NP_001006095.1|//THO complex subunit 6 homolog [Danio rerio]
100004018	NM_001113652.1	2107	248.9	7.18	si:ch211-198n5.11	NA	NA	NA	K01969//3-methylcrotonyl-CoA carboxylase beta subunit [EC:6.4.1.4]	gi|165972499|ref|NP_001107124.1|//methylcrotonoyl-Coenzyme A carboxylase 2 [Danio rerio]
100004024	NM_001281468.1	7513	971	7.76	med13a	NA	NA	NA	K15164//mediator of RNA polymerase II transcription subunit 13	gi|527317382|ref|NP_001268397.1|//mediator of RNA polymerase II transcription subunit 13 [Danio rerio]
100004030	XM_017359151.2	1319	39	1.82	lsm11	GO:0005683//U7 snRNP	GO:0071209//U7 snRNA binding	GO:0006398//mRNA 3'-end processing by stem-loop binding and cleavage	NA	gi|688586028|ref|XP_009289506.1|//PREDICTED: U7 snRNA-associated Sm-like protein LSm11 [Danio rerio]
100004031	XM_001343403.8	1559	2.16	0.08	si:ch73-144d13.4	NA	NA	NA	K09228//KRAB domain-containing zinc finger protein	gi|292621114|ref|XP_001343439.3|//PREDICTED: zinc finger protein 239-like [Danio rerio]
100004053	NM_001110125.1	1638	1	0.04	avpr2l	GO:0005887//integral component of plasma membrane	GO:0005000//vasopressin receptor activity;GO:0042277//peptide binding	GO:0007186//G-protein coupled receptor signaling pathway;GO:0045907//positive regulation of vasoconstriction;GO:1901652//response to peptide;GO:0001992//regulation of systemic arterial blood pressure by vasopressin;GO:0032870//cellular response to hormone stimulus	K04228//arginine vasopressin receptor 2	gi|158534047|ref|NP_001103595.1|//arginine vasopressin receptor 2, like [Danio rerio]
100004068	NM_001102572.2,XM_009305348.3,XM_009305349.3,XM_009305350.3,XM_009305351.2,XM_009305353.3	2031	9.21	0.28	ccdc83	NA	NA	NA	NA	gi|688574445|ref|XP_009303626.1|//PREDICTED: coiled-coil domain-containing protein 83 isoform X4 [Danio rerio];gi|688574449|ref|XP_009303628.1|//PREDICTED: coiled-coil domain-containing protein 83 isoform X5 [Danio rerio];gi|688574440|ref|XP_009303624.1|//PREDICTED: coiled-coil domain-containing protein 83 isoform X2 [Danio rerio];gi|157041213|ref|NP_001096042.2|//coiled-coil domain-containing pr…
100004076	NM_001113653.1	1661	1.17	0.04	rpe65c	GO:0005829//cytosol;GO:0005886//plasma membrane	GO:0016702//oxidoreductase activity, acting on single donors with incorporation of molecular oxygen, incorporation of two atoms of oxygen;GO:0046872//metal ion binding;GO:0050251//retinol isomerase activity;GO:0016787//hydrolase activity	GO:0055114//oxidation-reduction process	K20991//all-trans-retinyl ester 13-cis isomerohydrolase [EC:3.1.1.90];K11158//retinoid isomerohydrolase [EC:3.1.1.64]	gi|165972505|ref|NP_001107125.1|//retinal Mueller cells isomerohydrolase [Danio rerio]
100004079	XM_001343438.6,XM_021479262.1	2513.3	65	1.57	si:dkeyp-41f9.4	NA	NA	NA	K20797//PR domain zinc finger protein 8 [EC:2.1.1.-]	gi|292618060|ref|XP_001343474.3|//PREDICTED: PR domain zinc finger protein 8-like [Danio rerio]
100004085	XM_003200467.5,XM_021473317.1	2729	1	0.02	si:ch211-203b20.4	GO:0016021//integral component of membrane;GO:0005886//plasma membrane	GO:0004930//G-protein coupled receptor activity	GO:0007186//G-protein coupled receptor signaling pathway	K04612//calcium-sensing receptor;K04613//vomeronasal 2 receptor	gi|528508236|ref|XP_003200515.2|//PREDICTED: extracellular calcium-sensing receptor [Danio rerio]
100004091	XM_017351118.2	4173	88.03	1.27	si:ch73-144d13.5	NA	NA	NA	K09228//KRAB domain-containing zinc finger protein	gi|688586548|ref|XP_005169717.2|//PREDICTED: gastrula zinc finger protein XlCGF28.1-like [Danio rerio]
100004095	XM_017351433.2	1436	2.72	0.12	si:ch73-90p23.1	NA	NA	NA	K04328//free fatty acid receptor 2;K04326//free fatty acid receptor 3	gi|189530404|ref|XP_001920566.1|//PREDICTED: free fatty acid receptor 3-like [Danio rerio]
100004104	XM_021469675.1	639	1	0.1	LOC100004104	NA	NA	NA	K06492//CD58 antigen;K06582//natural killer cell receptor 2B4;K06570//lymphocyte antigen 9;K06511//CD84 antigen	gi|688607859|ref|XP_009294286.1|//PREDICTED: carcinoembryonic antigen-related cell adhesion molecule 2-like [Danio rerio]
100004116	NM_131037.3,XM_005165257.4,XM_009301618.3	2199	5	0.14	fsta	GO:0005576//extracellular region	NA	GO:0043049//otic placode formation;GO:0048263//determination of dorsal identity;GO:0030901//midbrain development;GO:0009994//oocyte differentiation;GO:0048703//embryonic viscerocranium morphogenesis	K04661//follistatin	gi|688555680|ref|XP_009299893.1|//PREDICTED: follistatin-A isoform X2 [Danio rerio];gi|226823305|ref|NP_571112.3|//follistatin-A precursor [Danio rerio];gi|528479714|ref|XP_005165314.1|//PREDICTED: follistatin-A isoform X1 [Danio rerio]
100004118	XM_009302118.3,XM_009302119.3,XM_021471700.1	4323.72	10	0.14	pcdh9	NA	NA	NA	K16498//protocadherin delta 1	gi|688558511|ref|XP_009300393.1|//PREDICTED: protocadherin-9 isoform X1 [Danio rerio];gi|688558514|ref|XP_009300394.1|//PREDICTED: protocadherin-9 isoform X2 [Danio rerio]
100004124	XM_001343478.7	3020	234.3	4.69	gpr1	GO:0016021//integral component of membrane	NA	GO:0007186//G-protein coupled receptor signaling pathway;GO:0006935//chemotaxis	K04310//G protein-coupled receptor 1	gi|528489080|ref|XP_001343514.2|//PREDICTED: G-protein coupled receptor 1 [Danio rerio]
100004133	NM_001083061.1,XM_005159034.4,XM_005159035.4,XM_021467556.1	1729.8	161	5.68	ddb2	NA	NA	NA	K10140//DNA damage-binding protein 2	gi|528507723|ref|XP_005159091.1|//PREDICTED: DNA damage-binding protein 2 isoform X1 [Danio rerio];gi|131888316|ref|NP_001076530.1|//DNA damage-binding protein 2 [Danio rerio];gi|206557935|sp|Q2YDS1.2|DDB2_DANRE//RecName: Full=DNA damage-binding protein 2; AltName: Full=Damage-specific DNA-binding protein 2
100004136	XM_001337076.7	2665	98	2.23	ptdss2	NA	NA	NA	K08730//phosphatidylserine synthase 2 [EC:2.7.8.29]	gi|380877091|sp|E7EY42.1|PTSS2_DANRE//RecName: Full=Phosphatidylserine synthase 2; Short=PSS-2; Short=PtdSer synthase 2; AltName: Full=Serine-exchange enzyme II
100004144	NM_001160346.1,XM_005157040.4,XM_021480484.1	1463.67	550	23.03	zfyve21	NA	NA	NA	K04679//MAD, mothers against decapentaplegic interacting protein;K17603//zinc finger FYVE domain-containing protein 1	gi|94574299|gb|AAI16483.1|//Zfyve21 protein [Danio rerio];gi|54035383|gb|AAH83197.1|//Zfyve21 protein [Danio rerio];gi|528498730|ref|XP_005157097.1|//PREDICTED: zinc finger FYVE domain-containing protein 21 isoform X1 [Danio rerio]
100004155	XM_009304287.3	2063	64	1.89	fam110a	NA	NA	NA	NA	gi|189522904|ref|XP_001343536.2|//PREDICTED: protein FAM110A [Danio rerio]
100004161	NM_001198771.1,XM_017355999.2,XM_021475957.1,XM_021475958.1,XM_021475959.1	2799.04	642.06	13.89	tbx5b	GO:0005634//nucleus	GO:0003677//DNA binding;GO:0003700//DNA binding transcription factor activity	GO:0001947//heart looping;GO:0033339//pectoral fin development;GO:0006355//regulation of transcription, DNA-templated;GO:0003146//heart jogging;GO:0021554//optic nerve development;GO:0060042//retina morphogenesis in camera-type eye	K10179//T-box protein 5	gi|311771611|ref|NP_001185700.1|//T-box 5b [Danio rerio]
100004173	NM_001110540.2	1568	66	2.58	cox19	GO:0005758//mitochondrial intermembrane space	NA	GO:0033617//mitochondrial respiratory chain complex IV assembly;GO:0009060//aerobic respiration	K18183//cytochrome c oxidase assembly protein subunit 19	gi|160358397|ref|NP_001104010.1|//cytochrome c oxidase assembly protein COX19 [Danio rerio]
100004175	XM_001337160.7	1270	2	0.1	cdkn1cb	NA	NA	NA	K09993//cyclin-dependent kinase inhibitor 1C	gi|125854531|ref|XP_001337196.1|//PREDICTED: cyclin-dependent kinase inhibitor 1C-like [Danio rerio]
100004177	NM_001083580.1	1267	398	19.33	xrcc6bp1	NA	GO:0046872//metal ion binding;GO:0004222//metalloendopeptidase activity	GO:0006508//proteolysis	K18156//mitochondrial inner membrane protease ATP23 [EC:3.4.24.-]	gi|134133232|ref|NP_001077049.1|//mitochondrial inner membrane protease ATP23 homolog [Danio rerio]
100004180	XM_001338138.8	2467	4	0.1	LOC100004180	NA	NA	NA	NA	gi|326668192|ref|XP_001338174.3|//PREDICTED: transmembrane protein 211 [Danio rerio]
100004181	NM_001098760.1,XM_005166206.4	2435.04	111.22	2.77	mul1b	GO:0016021//integral component of membrane	GO:0008270//zinc ion binding;GO:0004842//ubiquitin-protein transferase activity	GO:0007005//mitochondrion organization	K15688//E3 ubiquitin-protein ligase MUL1 [EC:2.3.2.27]	gi|148922854|ref|NP_001092230.1|//mitochondrial ubiquitin ligase activator of NFKB 1 [Danio rerio];gi|528518571|ref|XP_005166263.1|//PREDICTED: mitochondrial ubiquitin ligase activator of NFKB 1 isoform X1 [Danio rerio]
100004199	XM_001343526.5	2636	553.07	12.72	LOC100004199	NA	NA	NA	NA	gi|125807411|ref|XP_001343562.1|//PREDICTED: uncharacterized protein LOC100004199 [Danio rerio]
100004222	NM_001089476.1	1681	1	0.04	hsf5	GO:0005634//nucleus	GO:0043565//sequence-specific DNA binding;GO:0003700//DNA binding transcription factor activity	GO:0006355//regulation of transcription, DNA-templated	K09415//heat shock transcription factor 2;K09414//heat shock transcription factor 1;K15694//RING finger protein 43 [EC:2.3.2.27]	gi|147899902|ref|NP_001082945.1|//heat shock factor protein 5 [Danio rerio]
100004228	XM_001336921.6	3500	189.85	3.28	slc27a2b	NA	GO:0003824//catalytic activity	GO:0008152//metabolic process	K08746//solute carrier family 27 (fatty acid transporter), member 2 [EC:6.2.1.- 6.2.1.3]	gi|125855338|ref|XP_001336957.1|//PREDICTED: very long-chain acyl-CoA synthetase isoform X1 [Danio rerio]
100004252	XM_001343565.8,XM_009294520.3	3712	156.88	2.55	arhgap18	NA	NA	NA	K20639//Rho GTPase-activating protein 18/28/40	gi|688601177|ref|XP_001343601.6|//PREDICTED: rho GTPase-activating protein 18 isoform X1 [Danio rerio];gi|688601179|ref|XP_009292795.1|//PREDICTED: rho GTPase-activating protein 18 isoform X2 [Danio rerio]
100004261	XM_002661208.6	2884	164	3.44	map3k14a	NA	NA	NA	K04466//mitogen-activated protein kinase kinase kinase 14 [EC:2.7.11.25]	gi|688544087|ref|XP_009297936.1|//PREDICTED: mitogen-activated protein kinase kinase kinase 14-like isoform X1 [Danio rerio]
100004265	XM_001343578.8,XM_009301960.3	2521	31.98	0.77	gpsm1a	NA	NA	NA	K15839//G-protein signaling modulator 1	gi|528480917|ref|XP_001343614.5|//PREDICTED: G-protein-signaling modulator 1 isoform X2 [Danio rerio];gi|688557777|ref|XP_009300235.1|//PREDICTED: G-protein-signaling modulator 1 isoform X1 [Danio rerio]
100004270	NM_001113654.1,XM_005166979.4	3790	145	2.31	wdr6	NA	NA	NA	K09008//NADH dehydrogenase [ubiquinone] 1 alpha subcomplex assembly factor 3;K03130//transcription initiation factor TFIID subunit 5;K06711//hypoxia-inducible factor prolyl 4-hydroxylase [EC:1.14.11.-]	gi|528487546|ref|XP_005167036.1|//PREDICTED: WD repeat-containing protein 6 isoform X3 [Danio rerio];gi|688567911|ref|XP_009302252.1|//PREDICTED: WD repeat-containing protein 6 isoform X2 [Danio rerio]
100004272	XM_021478814.1	2693	7	0.16	slc15a1a	NA	NA	NA	K14206//solute carrier family 15 (oligopeptide transporter), member 1	gi|326670438|ref|XP_001919914.3|//PREDICTED: solute carrier family 15 member 1 [Danio rerio]
100004274	NM_001110288.1	1994	18.44	0.56	cyp8b2	GO:0005783//endoplasmic reticulum;GO:0016021//integral component of membrane	GO:0020037//heme binding;GO:0005506//iron ion binding;GO:0008397//sterol 12-alpha-hydroxylase activity	GO:0055114//oxidation-reduction process	K07431//sterol 12-alpha-hydroxylase [EC:1.14.18.8 1.14.13.96]	gi|160333328|ref|NP_001103758.1|//cytochrome P450, family 8, subfamily B, polypeptide 2 [Danio rerio]
100004296	XM_001343597.7,XM_009307080.3,XM_009307081.3	2119	1.94	0.06	tb	NA	NA	NA	K10172//brachyury protein	gi|326672779|ref|XP_001343633.3|//PREDICTED: brachyury protein isoform X3 [Danio rerio]
100004299	XM_001343600.5	8407	1403	10.02	LOC100004299	NA	NA	NA	K05732//glucocorticoid receptor DNA-binding factor 1	gi|125837488|ref|XP_001343636.1|//PREDICTED: rho GTPase-activating protein 35 [Danio rerio]
100004307	NM_001324501.1	2993	1.08	0.02	nrn1la	NA	NA	NA	K12616//enhancer of mRNA-decapping protein 4;K05726//breast cancer anti-estrogen resistance 1	gi|125843463|ref|XP_001343641.1|//PREDICTED: neuritin-like protein [Danio rerio]
100004316	XM_001343614.7	3431	5	0.09	si:dkey-16m19.2	NA	NA	NA	K04565//superoxide dismutase, Cu-Zn family [EC:1.15.1.1]	gi|528516437|ref|XP_001343650.5|//PREDICTED: uncharacterized protein si:dkey-16m19.2 [Danio rerio]
100004321	NM_001328066.1	1665	1	0.04	LOC100004321	GO:0005741//mitochondrial outer membrane	GO:0046982//protein heterodimerization activity;GO:0015267//channel activity;GO:0042803//protein homodimerization activity	GO:0008630//intrinsic apoptotic signaling pathway in response to DNA damage;GO:0043280//positive regulation of cysteine-type endopeptidase activity involved in apoptotic process;GO:0008053//mitochondrial fusion;GO:0046686//response to cadmium ion;GO:0097192//extrinsic apoptotic signaling pathway in absence of ligand;GO:0051597//response to methylmercury;GO:0001836//release of cytochrome c from mi…	K02159//apoptosis regulator BAX	gi|125812975|ref|XP_001343654.1|//PREDICTED: apoptosis regulator BAX-like isoform X1 [Danio rerio]
100004331	NM_001089457.1	2268	3	0.08	hal	GO:0005737//cytoplasm	GO:0004397//histidine ammonia-lyase activity	GO:0019557//histidine catabolic process to glutamate and formate;GO:0019556//histidine catabolic process to glutamate and formamide	K01745//histidine ammonia-lyase [EC:4.3.1.3]	gi|148234062|ref|NP_001082926.1|//histidine ammonia-lyase [Danio rerio]
100004336	XM_001336913.7	1338	1	0.05	si:dkey-23a13.9	NA	NA	NA	K11275//histone H1/5	gi|125808585|ref|XP_001336949.1|//PREDICTED: histone H1-like [Danio rerio]
100004342	NM_001127405.1,XM_005172507.4,XM_009304413.3,XM_009304415.3,XM_017357613.2,XM_017357614.2	4101.04	5.51	0.08	osbpl6	NA	NA	NA	K20463//oxysterol-binding protein-related protein 3/6/7	gi|688569884|ref|XP_009302688.1|//PREDICTED: oxysterol-binding protein-related protein 6 isoform X2 [Danio rerio];gi|188528718|ref|NP_001120877.1|//oxysterol-binding protein-related protein 6 [Danio rerio];gi|688569890|ref|XP_009302690.1|//PREDICTED: oxysterol-binding protein-related protein 6 isoform X4 [Danio rerio];gi|528489090|ref|XP_005172564.1|//PREDICTED: oxysterol-binding protein-related …
100004351	XM_001343642.6,XM_009291203.3,XM_017359148.2,XM_021474327.1,XM_021474328.1,XM_021474329.1,XM_021481227.1,XM_021481228.1,XM_021481229.1	2416	18	0.45	lcp2b	NA	NA	NA	K07361//lymphocyte cytosolic protein 2	gi|528500292|ref|XP_001343678.3|//PREDICTED: lymphocyte cytosolic protein 2 isoform X2 [Danio rerio];gi|688585873|ref|XP_009289478.1|//PREDICTED: lymphocyte cytosolic protein 2 isoform X1 [Danio rerio]
100004361	NM_001171591.1	474	1	0.14	cplx4c	NA	GO:0019905//syntaxin binding	GO:0006836//neurotransmitter transport	K15295//complexin-3/4	gi|284172367|ref|NP_001165062.1|//complexin 4c [Danio rerio]
100004373	XM_017355338.2	1224	108.24	5.45	LOC100004373	NA	NA	NA	K20865//NACHT, LRR and PYD domains-containing protein 12;K12006//tripartite motif-containing protein 16	gi|688552760|ref|XP_009299357.1|//PREDICTED: E3 ubiquitin-protein ligase TRIM39-like [Danio rerio]
100004382	NM_001128364.1	2786	252	5.48	qsox1	NA	NA	NA	K10758//thiol oxidase [EC:1.8.3.2]	gi|190358584|ref|NP_001121836.1|//sulfhydryl oxidase 1 [Danio rerio]
100004384	XM_005167510.4,XM_005167512.4	1060.09	170.39	9.95	si:ch211-67e16.2	NA	NA	NA	K06538//cytotoxic T-lymphocyte-associated protein 4	gi|528489475|ref|XP_005167567.1|//PREDICTED: uncharacterized protein cd28 isoform X1 [Danio rerio];gi|528489479|ref|XP_005167569.1|//PREDICTED: uncharacterized protein cd28 isoform X2 [Danio rerio]
100004395	NM_001098761.1	1202	72.54	3.72	zgc:165555	NA	NA	NA	K11254//histone H4	gi|671000647|ref|XP_008691182.1|//PREDICTED: histone H4-like [Ursus maritimus]
100004398	NM_212780.1	1987	156	4.78	mettl3	GO:0036396//RNA N6-methyladenosine methyltransferase complex;GO:0016607//nuclear speck	GO:0003723//RNA binding;GO:0016422//mRNA (2'-O-methyladenosine-N6-)-methyltransferase activity;GO:1904047//S-adenosyl-L-methionine binding	GO:0000398//mRNA splicing, via spliceosome;GO:1990744//primary miRNA methylation;GO:0080009//mRNA methylation;GO:1903679//positive regulation of cap-independent translational initiation;GO:0006382//adenosine to inosine editing;GO:0019827//stem cell population maintenance;GO:0061157//mRNA destabilization;GO:0042981//regulation of apoptotic process	K05925//mRNA (2'-O-methyladenosine-N6-)-methyltransferase [EC:2.1.1.62]	gi|47086489|ref|NP_997945.1|//N6-adenosine-methyltransferase subunit METTL3 [Danio rerio]
100004401	XM_021475925.1,XM_021475926.1,XM_021475927.1,XM_021475928.1,XM_021475929.1,XM_021475930.1,XM_021475931.1	1203.68	171	8.76	si:ch211-132g1.3	NA	NA	NA	K06492//CD58 antigen;K06479//CD48 antigen;K06570//lymphocyte antigen 9	gi|528467276|ref|XP_005168369.1|//PREDICTED: uncharacterized protein si:ch211-132g1.3 isoform X1 [Danio rerio];gi|688531117|ref|XP_009303730.1|//PREDICTED: uncharacterized protein si:ch211-132g1.3 isoform X2 [Danio rerio];gi|688531119|ref|XP_009303733.1|//PREDICTED: uncharacterized protein si:ch211-132g1.3 isoform X3 [Danio rerio];gi|688531122|ref|XP_009303738.1|//PREDICTED: uncharacterized prote…
100004402	NM_213440.1	2163	241	6.77	plrg1	NA	NA	GO:0043518//negative regulation of DNA damage response, signal transduction by p53 class mediator;GO:0043066//negative regulation of apoptotic process	K12862//pleiotropic regulator 1	gi|50582979|ref|NP_998605.1|//pleiotropic regulator 1 [Danio rerio]
100004411	XM_001343692.6,XM_009291991.2	1882	1	0.03	LOC100004411	NA	NA	NA	K01321//coagulation factor IX (Christmas factor) [EC:3.4.21.22];K01314//coagulation factor X [EC:3.4.21.6]	gi|528502767|ref|XP_001343728.4|//PREDICTED: coagulation factor IX-like [Danio rerio]
100004428	NM_001110762.1	3831	177	2.79	vasnb	GO:0016021//integral component of membrane	GO:0050431//transforming growth factor beta binding	NA	K16362//leucine-rich repeat transmembrane protein FLRT;K16360//netrin-G3 ligand	gi|160420231|ref|NP_001104232.1|//vasorin precursor [Danio rerio]
100004431	XM_021471608.1,XM_021474026.1,XM_021476488.1	5191	19.4	0.22	si:dkey-61l1.4	NA	NA	NA	K19721//collagen, type V/XI/XXIV/XXVII, alpha	gi|688555657|ref|XP_009299885.1|//PREDICTED: fibril-forming collagen alpha chain [Danio rerio]
100004437	XM_001343717.7,XM_005166914.4,XM_005166915.4,XM_005166916.4,XM_009303827.3,XM_017357423.2,XM_021478384.1	11180.8	585	3.14	cep350	NA	NA	NA	K16768//centrosomal protein CEP350	gi|528487322|ref|XP_005166972.1|//PREDICTED: centrosome-associated protein 350 isoform X3 [Danio rerio];gi|528487326|ref|XP_005166974.1|//PREDICTED: centrosome-associated protein 350 isoform X4 [Danio rerio];gi|688567197|ref|XP_009302102.1|//PREDICTED: centrosome-associated protein 350 isoform X2 [Danio rerio];gi|528487330|ref|XP_001343753.3|//PREDICTED: centrosome-associated protein 350 isoform …
100004439	NM_001122711.1	1657	12	0.44	zbtb34	NA	GO:0046872//metal ion binding;GO:0003676//nucleic acid binding	NA	K10508//zinc finger and BTB domain-containing protein 34	gi|170016015|ref|NP_001116183.1|//zinc finger and BTB domain-containing protein 34 [Danio rerio]
100004440	XM_002663332.6	1437	11.7	0.5	si:ch211-67e16.3	NA	NA	NA	K06538//cytotoxic T-lymphocyte-associated protein 4	gi|528489473|ref|XP_002663378.2|//PREDICTED: uncharacterized protein LOC100004440 [Danio rerio]
100004455	NM_001038009.2,NM_001115127.1,NM_001115128.1	1163.02	1099	58.3	epoa	GO:0005576//extracellular region;GO:0048471//perinuclear region of cytoplasm	GO:0005128//erythropoietin receptor binding;GO:0005179//hormone activity	GO:0014823//response to activity;GO:0043249//erythrocyte maturation;GO:0048823//nucleate erythrocyte development	K05437//erythropoietin	gi|83921586|ref|NP_001033098.1|//erythropoietin isoform L2 precursor [Danio rerio];gi|169636406|ref|NP_001108600.1|//erythropoietin isoform L1 precursor [Danio rerio]
100004456	NM_001020613.2	1722	15.1	0.54	cldn10b	NA	NA	NA	K06087//claudin	gi|323714259|ref|NP_001018449.2|//uncharacterized protein LOC100004456 precursor [Danio rerio]
100004458	XM_009291361.3,XM_017356094.2,XM_021476495.1,XM_021476496.1	5971.26	1	0.01	dchs2	NA	NA	NA	K16507//protocadherin-16/23	gi|688532650|ref|XP_009289636.1|//PREDICTED: protocadherin-23 isoform X2 [Danio rerio];gi|688532648|ref|XP_009289629.1|//PREDICTED: protocadherin-23 isoform X1 [Danio rerio]
100004460	NM_001142266.1	1941	3	0.09	pcsk2	GO:0005615//extracellular space;GO:0016021//integral component of membrane	GO:0004252//serine-type endopeptidase activity	GO:0016485//protein processing	K01360//proprotein convertase subtilisin/kexin type 2 [EC:3.4.21.94]	gi|214010135|ref|NP_001135738.1|//neuroendocrine convertase 2 precursor [Danio rerio]
100004462	XM_009306333.2	3192	32	0.61	tmc8	NA	NA	NA	K10877//DNA repair and recombination protein RAD54B [EC:3.6.4.-]	gi|688578428|ref|XP_009304608.1|//PREDICTED: transmembrane channel-like protein 8 [Danio rerio]
100004503	NM_001017795.2	2160	6	0.17	eef1a1b	GO:0005737//cytoplasm	GO:0003746//translation elongation factor activity;GO:0005525//GTP binding;GO:0003924//GTPase activity	GO:0006414//translational elongation	K03231//elongation factor 1-alpha	gi|62955563|ref|NP_001017795.1|//eukaryotic translation elongation factor 1 alpha 1 [Danio rerio]
100004513	XM_017355341.2	3106	188.63	3.67	znf1046	NA	NA	NA	K09228//KRAB domain-containing zinc finger protein	gi|163915523|gb|AAI57378.1|//Zgc:173713 protein [Danio rerio]
100004517	NM_001077144.2,XM_005172208.4	1380.98	1970	87.57	tmem88b	NA	NA	NA	NA	gi|832626205|ref|NP_001070612.2|//transmembrane protein 88 [Danio rerio]
100004523	XM_017358076.2,XM_021472355.1	3525	5.8	0.1	LOC100004523	NA	NA	NA	K16660//reticulon-4 receptor-like 1	gi|966715252|gb|KTG47490.1|//hypothetical protein cypCar_00040031, partial [Cyprinus carpio]
100004528	XM_001343766.8,XM_021466508.1	956	1	0.07	LOC100004528	NA	NA	NA	NA	gi|326674516|ref|XP_001343802.3|//PREDICTED: spidroin-2-like [Danio rerio]
100004536	NM_001128811.1	1113	178	9.88	slc35a1	GO:0016021//integral component of membrane;GO:0000139//Golgi membrane	GO:0005351//sugar:proton symporter activity	GO:0008643//carbohydrate transport	K15272//solute carrier family 35 (UDP-sugar transporter), member A1/2/3	gi|192455660|ref|NP_001122283.1|//CMP-sialic acid transporter [Danio rerio]
100004554	XM_001343790.6,XM_021477945.1	1483	89	3.68	si:ch211-260e23.7	NA	NA	NA	NA	gi|125822119|ref|XP_001343826.1|//PREDICTED: protein C19orf12 homolog [Danio rerio]
100004555	XM_001343791.5	2936	296.19	6.11	ripk3	NA	NA	NA	K08847//receptor-interacting serine/threonine-protein kinase 3 [EC:2.7.11.1]	gi|125820276|ref|XP_001343827.1|//PREDICTED: receptor-interacting serine/threonine-protein kinase 3 [Danio rerio]
100004557	NM_001128293.1,XM_021478157.1	3221	65.44	1.23	hyal3	NA	NA	NA	K01197//hyaluronoglucosaminidase [EC:3.2.1.35]	gi|190194339|ref|NP_001121765.1|//hyaluronidase-3 [Danio rerio]
100004563	XM_009292150.3	1355	25.3	1.15	si:dkey-85k15.4	NA	NA	NA	NA	gi|125839225|ref|XP_001337104.1|//PREDICTED: uncharacterized protein si:dkey-85k15.4 [Danio rerio]
100004566	XM_001338976.8	3612	256.73	4.29	atp6ap1a	NA	NA	NA	K03662//V-type H+-transporting ATPase S1 subunit	gi|528517165|ref|XP_001339012.3|//PREDICTED: V-type proton ATPase subunit S1 [Danio rerio]
100004576	XM_001343802.7	4157	94.97	1.38	taok1a	NA	NA	NA	K04429//thousand and one amino acid protein kinase [EC:2.7.11.1]	gi|125838002|ref|XP_001343838.1|//PREDICTED: serine/threonine-protein kinase TAO1 [Danio rerio]
100004590	XM_001343816.5,XM_017354295.1,XM_017354296.2	2511	21	0.51	ubap1la	NA	NA	NA	K11292//transcription elongation factor SPT6	gi|125854538|ref|XP_001343852.1|//PREDICTED: ubiquitin-associated protein 1-like [Danio rerio]
100004597	NM_199844.1	2535	238	5.69	phf23b	GO:0005634//nucleus;GO:0005737//cytoplasm	GO:0008270//zinc ion binding	GO:1902902//negative regulation of autophagosome assembly;GO:0031398//positive regulation of protein ubiquitination;GO:1901097//negative regulation of autophagosome maturation	K06158//ATP-binding cassette, subfamily F, member 3	gi|41054137|ref|NP_956138.1|//PHD finger protein 23B [Danio rerio]
100004603	XM_003197849.1	3034	9.03	0.18	si:ch73-14h1.2	NA	NA	NA	K07756//inositol-hexakisphosphate 5-kinase [EC:2.7.4.21];K02599//Notch 1	gi|326664834|ref|XP_003197897.1|//PREDICTED: ferric-chelate reductase 1 [Danio rerio]
100004610	NM_001006004.1	823	298	22.64	pop7	GO:0005634//nucleus	GO:0004526//ribonuclease P activity;GO:0003676//nucleic acid binding	GO:0090502//RNA phosphodiester bond hydrolysis, endonucleolytic;GO:0008033//tRNA processing	K14527//ribonuclease P/MRP protein subunit RPP20 [EC:3.1.26.5]	gi|54400510|ref|NP_001006004.1|//ribonuclease P protein subunit p20 [Danio rerio]
100004611	NM_001122712.1	3253	36.27	0.67	sema3bl	NA	NA	NA	K06840//semaphorin 3	gi|239985449|ref|NP_001116184.1|//semaphorin-3G precursor [Danio rerio]
100004613	NM_001128365.1,XM_021478584.1	1667.15	6.29	0.23	tmeff2a	NA	NA	NA	K06254//agrin	gi|190358556|ref|NP_001121837.1|//tomoregulin-2 [Danio rerio]
100004617	NM_001114480.1	2366	15	0.38	csf1a	GO:0016021//integral component of membrane	GO:0008083//growth factor activity;GO:0005125//cytokine activity	NA	K05453//macrophage colony-stimulating factor 1	gi|167555137|ref|NP_001107952.1|//macrophage colony-stimulating factor 1 precursor [Danio rerio]
100004621	XM_005156511.4,XM_009307078.3	6734	334	2.98	si:dkeyp-121d4.3	NA	NA	NA	K11970//p53-associated parkin-like cytoplasmic protein;K12183//ESCRT-I complex subunit TSG101;K14819//dual specificity phosphatase 12 [EC:3.1.3.16 3.1.3.48]	gi|688581809|ref|XP_009305353.1|//PREDICTED: uncharacterized protein LOC100004621 isoform X1 [Danio rerio];gi|528497151|ref|XP_005156568.1|//PREDICTED: uncharacterized protein LOC100004621 isoform X2 [Danio rerio]
100004625	XM_001343843.5	1494	13	0.53	ccr11.1	NA	NA	NA	K04180//C-C chemokine receptor type 5;K04177//C-C chemokine receptor type 2	gi|125838928|ref|XP_001343879.1|//PREDICTED: C-C chemokine receptor type 2-like [Danio rerio]
100004647	NM_001128366.1,XM_009301268.3	5750	49.32	0.52	rasl10a	NA	NA	NA	K07851//Ras-like protein family member 10B	gi|688553813|ref|XP_009299543.1|//PREDICTED: ras-like protein family member 10A isoform X1 [Danio rerio];gi|190358590|ref|NP_001121838.1|//ras-like protein family member 10A [Danio rerio]
100004652	XM_001343868.7	1275	13.89	0.67	si:ch211-81n22.1	NA	NA	NA	K20838//N-acetyltransferase 8 [EC:2.3.1.80 2.3.1.-]	gi|189520499|ref|XP_001343904.2|//PREDICTED: probable N-acetyltransferase camello [Danio rerio]
100004656	NM_001110485.1	3168	2	0.04	m1ap	NA	NA	NA	NA	gi|160333879|ref|NP_001103955.1|//meiosis 1 arrest protein [Danio rerio]
100004662	XM_003199458.5,XM_021474230.1,XM_021479755.1,XM_021479756.1	1323	6.86	0.32	zgc:174358	NA	NA	NA	K10624//E3 ubiquitin-protein ligase RBBP6 [EC:2.3.2.27]	gi|688576504|ref|XP_009304151.1|//PREDICTED: uncharacterized protein zgc:174358 isoform X2 [Danio rerio];gi|157423063|gb|AAI53579.1|//Zgc:174357 protein [Danio rerio]
100004663	NM_001256713.1	561	389.9	44.43	si:dkey-188i13.11	NA	NA	NA	NA	gi|375493593|ref|NP_001243642.1|//interferon alpha-inducible protein 27-like [Danio rerio]
100004668	XM_001340224.5,XM_005168676.4,XM_005168677.4,XM_009302051.3,XM_021471694.1,XM_021471695.1,XM_021471696.1,XM_021471697.1,XM_021471698.1,XM_021474047.1,XM_021476700.1,XM_021476701.1,XM_021476702.1,XM_021476703.1,XM_021476704.1	1943.87	33.67	1.05	fsd1l	NA	NA	NA	K08285//midline 1 [EC:2.3.2.27]	gi|688558164|ref|XP_009300326.1|//PREDICTED: FSD1-like protein isoform X2 [Danio rerio];gi|528481186|ref|XP_005168734.1|//PREDICTED: FSD1-like protein isoform X4 [Danio rerio];gi|125817817|ref|XP_001340260.1|//PREDICTED: FSD1-like protein isoform X3 [Danio rerio];gi|528481183|ref|XP_005168733.1|//PREDICTED: FSD1-like protein isoform X1 [Danio rerio]
100004682	NM_001109942.1,XM_009293668.2,XM_017351889.2	3428	9.42	0.17	olfcg3	NA	NA	NA	K04612//calcium-sensing receptor	gi|688597365|ref|XP_009291943.1|//PREDICTED: olfactory receptor C family, g3 isoform X1 [Danio rerio];gi|158262061|ref|NP_001103412.1|//olfactory receptor C family, g3 precursor [Danio rerio]
100004683	XM_001343891.6	1880	3	0.1	si:ch211-240g9.1	NA	NA	NA	NA	gi|528486950|ref|XP_001343927.3|//PREDICTED: protein FAM19A5-like [Danio rerio]
100004688	NM_001163294.1	5352	48	0.54	col27a1a	GO:0005581//collagen trimer;GO:0005578//proteinaceous extracellular matrix	GO:0005201//extracellular matrix structural constituent;GO:0046872//metal ion binding	GO:0030282//bone mineralization;GO:0048570//notochord morphogenesis;GO:0001501//skeletal system development	K19721//collagen, type V/XI/XXIV/XXVII, alpha	gi|254028223|ref|NP_001156766.1|//collagen alpha-1(XXVII) chain A precursor [Danio rerio]
100004700	NM_001089458.1	2144	36	1.02	cyp24a1	NA	GO:0016705//oxidoreductase activity, acting on paired donors, with incorporation or reduction of molecular oxygen;GO:0020037//heme binding;GO:0005506//iron ion binding;GO:0004497//monooxygenase activity	GO:0055114//oxidation-reduction process	K07436//vitamin D3 24-hydroxylase [EC:1.14.15.16]	gi|147905866|ref|NP_001082927.1|//1,25-dihydroxyvitamin D(3) 24-hydroxylase, mitochondrial [Danio rerio]
100004703	XM_001922996.7,XM_005166495.4	4947.85	163	1.98	sb:cb829	NA	NA	NA	K18405//tudor domain-containing protein 1/4/6/7	gi|334351210|sp|E7FDW8.2|TRD7B_DANRE//RecName: Full=Tudor domain-containing protein 7B
100004718	NM_001083850.1,XM_005168657.4	2013	108	3.27	rilpl2	GO:0005829//cytosol;GO:0005813//centrosome	NA	GO:1903445//protein transport from ciliary membrane to plasma membrane;GO:0003382//epithelial cell morphogenesis	K20173//RILP-like protein 1	gi|528481134|ref|XP_005168714.1|//PREDICTED: RILP-like protein 2 isoform X1 [Danio rerio];gi|139948601|ref|NP_001077319.1|//RILP-like protein 2 [Danio rerio]
100004727	XM_001343922.7	5069	683.97	8.12	ypel2a	NA	NA	NA	NA	gi|528492663|ref|XP_001343958.4|//PREDICTED: protein yippee-like 2 [Danio rerio]
100004742	XM_001343935.5	2222	9	0.25	si:ch73-151m17.5	NA	NA	NA	K04132//muscarinic acetylcholine receptor M4;K04130//muscarinic acetylcholine receptor M2	gi|528521051|ref|XP_001343971.2|//PREDICTED: muscarinic acetylcholine receptor M4-like [Danio rerio]
100004744	XM_001920383.7	3040	1	0.02	LOC100004744	NA	NA	NA	K11140//aminopeptidase N [EC:3.4.11.2]	gi|326680117|ref|XP_001920418.2|//PREDICTED: aminopeptidase N-like [Danio rerio]
100004770	NM_001100089.1	1611	4	0.15	setd8b	NA	GO:0018024//histone-lysine N-methyltransferase activity	NA	K11428//histone-lysine N-methyltransferase SETD8 [EC:2.1.1.43]	gi|153791266|ref|NP_001093559.1|//histone-lysine N-methyltransferase SETD8 [Danio rerio]
100004793	XM_001343974.7,XM_021471386.1	9809	80.87	0.49	mrc2	NA	NA	NA	K06560//mannose receptor, C type	gi|528473721|ref|XP_001344010.4|//PREDICTED: C-type mannose receptor 2 [Danio rerio]
100004801	XM_005167518.4,XM_021478863.1,XM_021478864.1	5550	43.16	0.47	abcb6b	GO:0005743//mitochondrial inner membrane;GO:0016021//integral component of membrane	GO:0005524//ATP binding;GO:0042626//ATPase activity, coupled to transmembrane movement of substances	GO:0006879//cellular iron ion homeostasis;GO:0061072//iris morphogenesis;GO:0055085//transmembrane transport;GO:0097325//melanocyte proliferation	K05661//ATP-binding cassette, subfamily B (MDR/TAP), member 6	gi|528489494|ref|XP_005167575.1|//PREDICTED: ATP-binding cassette sub-family B member 6, mitochondrial [Danio rerio]
100004842	XM_005168282.4	3064	17.66	0.35	ora4	NA	NA	NA	K04614//vomeronasal1 receptor	gi|528514807|ref|XP_005168339.1|//PREDICTED: tachykinin-like peptides receptor 86C [Danio rerio]
100004843	XM_009296081.3	1424	3.08	0.13	si:ch73-27e22.6	NA	NA	NA	K06582//natural killer cell receptor 2B4;K06499//carcinoembryonic antigen-related cell adhesion molecule	gi|688608223|ref|XP_009294356.1|//PREDICTED: uncharacterized protein LOC100004843 isoform X2 [Danio rerio]
100004847	XM_001344013.6	2223	3	0.08	rorc	NA	NA	NA	K08532//RAR-related orphan receptor alpha;K08534//RAR-related orphan receptor gamma	gi|528503601|ref|XP_001344049.3|//PREDICTED: nuclear receptor ROR-alpha-like [Danio rerio]
100004850	XM_001344016.8,XM_021474742.1	6433	58	0.54	aatka	NA	NA	NA	K17480//lemur tyrosine kinase 1 [EC:2.7.10.1]	gi|528475153|ref|XP_001344052.5|//PREDICTED: serine/threonine-protein kinase LMTK1-like isoform X1 [Danio rerio];gi|688544863|ref|XP_009298055.1|//PREDICTED: serine/threonine-protein kinase LMTK1-like isoform X2 [Danio rerio]
100004856	XM_001344021.5,XM_021476459.1	1087	7	0.4	si:ch211-137i24.12	NA	NA	NA	K04847//voltage-gated sodium channel type III beta	gi|125815864|ref|XP_001344057.1|//PREDICTED: natural cytotoxicity triggering receptor 3 [Danio rerio]
100004867	XM_021474686.1	1960	2.48	0.08	LOC100004867	NA	NA	NA	K10624//E3 ubiquitin-protein ligase RBBP6 [EC:2.3.2.27]	gi|528493721|ref|XP_003199505.2|//PREDICTED: E3 ubiquitin-protein ligase RBBP6-like [Danio rerio]
100004870	NM_200604.2	2906	703	14.64	exoc2	GO:0000145//exocyst	NA	GO:0001927//exocyst assembly;GO:0006893//Golgi to plasma membrane transport	K17637//exocyst complex component 2	gi|41055016|ref|NP_956898.1|//exocyst complex component 2 [Danio rerio]
100004874	NM_001126476.1,XM_009302033.3	1044.62	187.02	11.09	si:ch211-275j6.5	NA	GO:0003747//translation release factor activity	GO:0006415//translational termination	K02835//peptide chain release factor 1;K03462//nicotinamide phosphoribosyltransferase [EC:2.4.2.12]	gi|688558107|ref|XP_009300308.1|//PREDICTED: probable peptide chain release factor C12orf65 homolog, mitochondrial isoform X1 [Danio rerio];gi|187607772|ref|NP_001119948.1|//probable peptide chain release factor C12orf65 homolog, mitochondrial [Danio rerio]
100004879	NM_001110486.1	3980	1129	17.11	filip1l	NA	NA	NA	NA	gi|160333855|ref|NP_001103956.1|//filamin A-interacting protein 1-like [Danio rerio]
100004913	NM_001005602.2,XM_005158004.4,XM_005158006.4,XM_017358413.2,XM_021480001.1	2088	14.38	0.42	phyhiplb	NA	NA	NA	NA	gi|528495462|ref|XP_005158061.1|//PREDICTED: phytanoyl-CoA hydroxylase-interacting protein-like isoform X1 [Danio rerio]
100004922	XM_001344064.7	1696	38	1.37	rhbdd2	NA	NA	NA	K09652//rhomboid domain-containing protein 2	gi|292618421|ref|XP_001344100.3|//PREDICTED: rhomboid domain-containing protein 2 [Danio rerio]
100004929	XM_001344071.8,XM_005171409.4	5075	46	0.55	zeb1a	NA	NA	NA	K09299//zinc finger homeobox protein 1/2	gi|528471840|ref|XP_005171466.1|//PREDICTED: zinc finger E-box-binding homeobox 1 isoform X3 [Danio rerio];gi|528471838|ref|XP_001344107.4|//PREDICTED: zinc finger E-box-binding homeobox 1 isoform X1 [Danio rerio]
100004931	NM_001098194.1,XM_009291987.3,XM_021481318.1	3450.56	120.32	2.11	zgc:162872	NA	GO:0005096//GTPase activator activity	NA	K12489//Arf-GAP with coiled-coil, ANK repeat and PH domain-containing protein	gi|688589384|ref|XP_009290263.1|//PREDICTED: uncharacterized protein LOC100004931 isoform X2 [Danio rerio];gi|147906463|ref|NP_001091664.1|//uncharacterized protein LOC100004931 [Danio rerio];gi|688589379|ref|XP_009290262.1|//PREDICTED: uncharacterized protein LOC100004931 isoform X1 [Danio rerio]
100004932	XM_001344074.5,XM_001921458.7	2669	3.7	0.08	LOC100004932	NA	NA	NA	K15261//poly [ADP-ribose] polymerase 10/14/15 [EC:2.4.2.30]	gi|528472761|ref|XP_001344110.2|//PREDICTED: uncharacterized protein LOC100004932 [Danio rerio]
100004938	XM_001344080.3	1739	5	0.18	si:dkey-63b1.1	NA	NA	NA	K03916//bradykinin receptor B2	gi|125846036|ref|XP_001344116.1|//PREDICTED: B2 bradykinin receptor-like [Danio rerio]
100004941	NM_001288663.1	1651	812	30.06	grpel2	NA	NA	NA	K03687//molecular chaperone GrpE	gi|568815690|ref|NP_001275592.1|//grpE protein homolog 2, mitochondrial [Danio rerio]
100004944	XM_001344086.5	3249	2.02	0.04	LOC100004944	NA	NA	NA	K12012//tripartite motif-containing protein 35	gi|125854141|ref|XP_001344122.1|//PREDICTED: uncharacterized protein LOC100004944 [Danio rerio]
100004946	NM_001288815.1,XM_005164070.4,XM_005164071.4,XM_021468873.1	3289.31	8	0.15	trpm4a	GO:0016021//integral component of membrane	GO:0005227//calcium activated cation channel activity	GO:0061337//cardiac conduction;GO:0034220//ion transmembrane transport;GO:0002724//regulation of T cell cytokine production;GO:0042310//vasoconstriction;GO:0006812//cation transport;GO:0042391//regulation of membrane potential	K04979//transient receptor potential cation channel subfamily M member 4	gi|528474471|ref|XP_005164127.1|//PREDICTED: transient receptor potential cation channel, subfamily M, member 4a isoform X3 [Danio rerio];gi|571330734|ref|NP_001275744.1|//transient receptor potential cation channel, subfamily M, member 4a [Danio rerio];gi|528474473|ref|XP_005164128.1|//PREDICTED: transient receptor potential cation channel, subfamily M, member 4a isoform X4 [Danio rerio];gi|6885…
100004948	XM_001344090.7	1966	22	0.68	si:ch211-153b23.7	NA	NA	NA	NA	gi|189527591|ref|XP_001344126.2|//PREDICTED: TNFAIP3-interacting protein 1-like [Danio rerio]
100004951	XM_021475297.1	1870	6	0.2	LOC100004951	NA	NA	NA	K14026//SEL1 protein;K12006//tripartite motif-containing protein 16	gi|688552079|ref|XP_009299264.1|//PREDICTED: verrucotoxin subunit beta-like [Danio rerio]
100004956	NM_001098762.1	1934	46.23	1.46	cdx1b	GO:0005634//nucleus	GO:0000977//RNA polymerase II regulatory region sequence-specific DNA binding;GO:0003700//DNA binding transcription factor activity	GO:0050673//epithelial cell proliferation;GO:0001889//liver development;GO:0001706//endoderm formation;GO:0045893//positive regulation of transcription, DNA-templated;GO:0048546//digestive tract morphogenesis;GO:0031016//pancreas development;GO:0009887//animal organ morphogenesis;GO:0006357//regulation of transcription from RNA polymerase II promoter;GO:0009948//anterior/posterior axis specificat…	K09312//homeobox protein CDX1/4	gi|148922965|ref|NP_001092232.1|//homeobox protein CDX-1 [Danio rerio]
100004969	NM_001089345.1,XM_005158308.4,XM_005158309.4,XM_009292407.3	1268.89	147.45	7.15	eva1ba	GO:0016021//integral component of membrane	NA	NA	NA	gi|147903102|ref|NP_001082814.1|//protein eva-1 homolog B [Danio rerio];gi|528504500|ref|XP_005158365.1|//PREDICTED: protein eva-1 homolog B isoform X1 [Danio rerio]
100004976	NM_001113656.1	1397	24.75	1.09	si:dkey-58f10.10	NA	NA	NA	NA	gi|165972491|ref|NP_001107128.1|//uncharacterized protein LOC100004976 [Danio rerio]
100004977	NM_001002181.1	2350	1266.84	32.73	mthfd2	GO:0005829//cytosol;GO:0005739//mitochondrion	GO:0004488//methylenetetrahydrofolate dehydrogenase (NADP+) activity;GO:0004477//methenyltetrahydrofolate cyclohydrolase activity;GO:0004329//formate-tetrahydrofolate ligase activity;GO:0004487//methylenetetrahydrofolate dehydrogenase (NAD+) activity	GO:0006730//one-carbon metabolic process;GO:0055114//oxidation-reduction process;GO:0009396//folic acid-containing compound biosynthetic process	K13403//methylenetetrahydrofolate dehydrogenase(NAD+) / 5,10-methenyltetrahydrofolate cyclohydrolase [EC:1.5.1.15 3.5.4.9]	gi|50345014|ref|NP_001002181.1|//bifunctional methylenetetrahydrofolate dehydrogenase/cyclohydrolase, mitochondrial [Danio rerio]
100004978	XM_017355972.2,XM_021471134.1,XM_021471135.1,XM_021471136.1,XM_021476123.1,XM_021476125.1	4371.24	27.62	0.38	LOC100004978	NA	NA	NA	NA	gi|688531837|ref|XP_001923759.4|//PREDICTED: uncharacterized protein LOC100004978 [Danio rerio];gi|688531865|ref|XP_005159913.2|//PREDICTED: uncharacterized protein LOC100330441 isoform X1 [Danio rerio];gi|688531871|ref|XP_002667279.3|//PREDICTED: uncharacterized protein LOC100330441 isoform X2 [Danio rerio]
100004988	XM_001344115.4	1471	7.2	0.3	si:ch211-207g17.2	NA	NA	NA	K04180//C-C chemokine receptor type 5;K04177//C-C chemokine receptor type 2	gi|125838941|ref|XP_001344151.1|//PREDICTED: C-C chemokine receptor type 5-like [Danio rerio]
100004990	XM_001344117.7,XM_009293061.3,XM_021467413.1,XM_021467414.1	2896.39	129	2.7	aftphb	NA	NA	NA	NA	gi|528506253|ref|XP_001344153.3|//PREDICTED: aftiphilin isoform X2 [Danio rerio];gi|688594559|ref|XP_009291336.1|//PREDICTED: aftiphilin isoform X1 [Danio rerio]
100005000	XM_009302745.3,XM_009302746.3,XM_009302747.3,XM_009302748.3,XM_017356751.2,XM_017356752.2,XM_017356753.2,XM_017356754.2,XM_017356755.2,XM_017356756.2,XM_017356757.2,XM_017356758.2,XM_021477315.1	8083.03	4	0.03	nav1b	NA	NA	NA	K16776//neuron navigator 1	gi|688562216|ref|XP_009301018.1|//PREDICTED: neuron navigator 1-like isoform X5 [Danio rerio];gi|688562219|ref|XP_009301019.1|//PREDICTED: neuron navigator 1-like isoform X6 [Danio rerio];gi|688562208|ref|XP_009301015.1|//PREDICTED: neuron navigator 1-like isoform X2 [Danio rerio];gi|688562212|ref|XP_009301016.1|//PREDICTED: neuron navigator 1-like isoform X3 [Danio rerio];gi|688562226|ref|XP_009…
100005008	XM_001344132.7	3521	4	0.07	LOC100005008	NA	NA	GO:0065007//biological regulation	K18439//Arf-GAP with Rho-GAP domain, ANK repeat and PH domain-containing protein 1	gi|528514557|ref|XP_005173970.1|//PREDICTED: arf-GAP with Rho-GAP domain, ANK repeat and PH domain-containing protein 1-like [Danio rerio]
100005014	NM_199914.1,XM_021475960.1	1585.68	651	25.11	mob1a	NA	GO:0016301//kinase activity	GO:0016310//phosphorylation;GO:0008283//cell proliferation;GO:0001756//somitogenesis;GO:0007417//central nervous system development	K06685//MOB kinase activator 1	gi|41053995|ref|NP_956208.1|//MOB kinase activator 1A [Danio rerio];gi|688558111|ref|XP_009300310.1|//PREDICTED: MOB kinase activator 1A isoform X1 [Danio rerio]
100005019	NM_001080689.1,NM_001347739.1,XM_009305034.3	4329.88	2230	31.04	dyrk1aa	NA	GO:0004712//protein serine/threonine/tyrosine kinase activity;GO:0004674//protein serine/threonine kinase activity;GO:0005524//ATP binding	GO:0046777//protein autophosphorylation	K08825//dual specificity tyrosine-phosphorylation-regulated kinase 1 [EC:2.7.12.1]	gi|123701398|ref|NP_001074158.1|//dual specificity tyrosine-phosphorylation-regulated kinase 1A [Danio rerio]
100005026	XM_001344147.7,XM_021466439.1	4675	367.16	4.73	rilp	NA	NA	NA	K13883//Rab-interacting lysosomal protein	gi|528501961|ref|XP_001344183.4|//PREDICTED: rab-interacting lysosomal protein [Danio rerio]
100005030	XM_017352375.2	2701	4.91	0.11	si:ch73-367f21.6	NA	NA	NA	K09228//KRAB domain-containing zinc finger protein	gi|688599195|ref|XP_009292362.1|//PREDICTED: zinc finger protein 850-like [Danio rerio]
100005033	XM_005171463.4,XM_005171464.4,XM_005171465.4,XM_009298936.3,XM_009298937.3,XM_009298938.3	3030	6	0.12	si:ch211-243a15.1	NA	NA	NA	K00889//1-phosphatidylinositol-4-phosphate 5-kinase [EC:2.7.1.68]	gi|528472369|ref|XP_005171520.1|//PREDICTED: phosphatidylinositol 4-phosphate 5-kinase type-1 gamma isoform X1 [Danio rerio];gi|688539674|ref|XP_009297211.1|//PREDICTED: phosphatidylinositol 4-phosphate 5-kinase type-1 gamma isoform X2 [Danio rerio];gi|528472371|ref|XP_005171521.1|//PREDICTED: phosphatidylinositol 4-phosphate 5-kinase type-1 gamma isoform X3 [Danio rerio];gi|688539679|ref|XP_0092…
100005035	XM_017353285.2	4029	13	0.19	si:ch73-27e22.7	NA	NA	NA	K06499//carcinoembryonic antigen-related cell adhesion molecule	gi|189534830|ref|XP_001344188.2|//PREDICTED: uncharacterized protein si:ch73-27e22.7 [Danio rerio]
100005036	NM_001105694.1	1408	80	3.49	spryd3	NA	NA	NA	K03781//catalase [EC:1.11.1.6];K08844//leucine-rich repeat kinase 2 [EC:2.7.11.1]	gi|157787125|ref|NP_001099164.1|//SPRY domain-containing protein 3 [Danio rerio]
100005038	XM_021470240.1	1839	1	0.03	LOC100005038	NA	NA	NA	NA	gi|528520544|ref|XP_005162973.1|//PREDICTED: uncharacterized protein LOC100005038 [Danio rerio]
100005049	NM_001105278.1	2096	82.43	2.39	fgf1b	GO:0005576//extracellular region	GO:0008083//growth factor activity;GO:0005104//fibroblast growth factor receptor binding	GO:0008543//fibroblast growth factor receptor signaling pathway	K18496//fibroblast growth factor 1	gi|157426953|ref|NP_001098748.1|//fibroblast growth factor 1 (acidic) [Danio rerio]
100005054	XM_001919386.7	2285	7.45	0.2	lacc1	NA	NA	NA	K05810//polyphenol oxidase [EC:1.10.3.-]	gi|189523874|ref|XP_001919421.1|//PREDICTED: laccase domain-containing protein 1 isoform X1 [Danio rerio]
100005064	NM_001100090.1	904	41	2.82	tsen15	NA	GO:0000213//tRNA-intron endonuclease activity	GO:0006388//tRNA splicing, via endonucleolytic cleavage and ligation;GO:0090502//RNA phosphodiester bond hydrolysis, endonucleolytic	K15324//tRNA-splicing endonuclease subunit Sen15	gi|153792432|ref|NP_001093560.1|//tRNA-splicing endonuclease subunit Sen15 [Danio rerio]
100005065	NM_001105602.1	1381	2	0.09	stx11b.2	GO:0008021//synaptic vesicle;GO:0016021//integral component of membrane;GO:0031201//SNARE complex;GO:0005886//plasma membrane	GO:0000149//SNARE binding;GO:0005484//SNAP receptor activity	GO:0006886//intracellular protein transport;GO:0031629//synaptic vesicle fusion to presynaptic active zone membrane;GO:0048278//vesicle docking	K08487//syntaxin 11	gi|157743326|ref|NP_001099072.1|//syntaxin 11b, tandem duplicate 2 [Danio rerio]
100005067	NM_001100091.1,XM_021475961.1	1167.02	36	1.9	dguok	NA	NA	NA	K00904//deoxyguanosine kinase [EC:2.7.1.113];K00893//deoxycitidine kinase [EC:2.7.1.74]	gi|153791295|ref|NP_001093561.1|//deoxyguanosine kinase, mitochondrial [Danio rerio]
100005069	XM_005172057.4	1175	227	11.92	rps19bp1	NA	NA	NA	NA	gi|528481317|ref|XP_005172114.1|//PREDICTED: active regulator of SIRT1 [Danio rerio]
100005071	XM_021471140.1	1231	4.7	0.24	LOC100005071	NA	NA	NA	K08807//proto-oncogene serine/threonine-protein kinase Pim-3 [EC:2.7.11.1]	gi|688531822|ref|XP_009305209.1|//PREDICTED: serine/threonine-protein kinase pim-3-like [Danio rerio]
100005075	XM_005156293.4,XM_005156295.4,XM_021480327.1,XM_021480328.1	4994	209	2.52	prkcea	NA	NA	NA	K18050//novel protein kinase C epsilon type [EC:2.7.11.13]	gi|528496157|ref|XP_005156352.1|//PREDICTED: protein kinase C epsilon type isoform X2 [Danio rerio];gi|528496153|ref|XP_005156350.1|//PREDICTED: protein kinase C epsilon type isoform X1 [Danio rerio]
100005081	XM_001344184.7	1373	24.8	1.11	si:ch211-207g17.3	NA	NA	NA	K04180//C-C chemokine receptor type 5;K04177//C-C chemokine receptor type 2	gi|528503182|ref|XP_001344220.4|//PREDICTED: C-C chemokine receptor type 5-like [Danio rerio]
100005086	NM_001145627.1,XM_021467512.1	987.26	16	1.01	si:ch211-93g23.2	NA	NA	NA	K18162//NADH dehydrogenase [ubiquinone] 1 alpha subcomplex assembly factor 5 [EC:2.1.1.-]	gi|528467328|ref|XP_005160352.1|//PREDICTED: uncharacterized protein LOC100005086 isoform X2 [Danio rerio];gi|224496082|ref|NP_001139099.1|//uncharacterized protein LOC100005086 [Danio rerio]
100005092	XM_021469439.1	3341	8.81	0.16	si:ch73-27e22.2	NA	NA	NA	K06582//natural killer cell receptor 2B4;K06499//carcinoembryonic antigen-related cell adhesion molecule	gi|688608253|ref|XP_009294357.1|//PREDICTED: uncharacterized protein si:ch73-27e22.2 [Danio rerio]
100005096	XM_001344197.5	1990	2	0.06	LOC100005096	NA	NA	NA	NA	gi|125854145|ref|XP_001344233.1|//PREDICTED: uncharacterized protein LOC100005096 [Danio rerio]
100005101	XM_001344200.7	1703	2	0.07	lrrc74b	NA	NA	NA	K07374//tubulin alpha;K10165//nucleotide-binding oligomerization domain-containing protein 2	gi|125815593|ref|XP_001344236.1|//PREDICTED: leucine-rich repeat-containing protein-like isoform X1 [Danio rerio]
100005105	XM_021476961.1,XM_021476962.1,XM_021476963.1	5072.64	585	6.94	marf1	NA	GO:0097159//organic cyclic compound binding;GO:1901363//heterocyclic compound binding	NA	K17573//meiosis arrest female protein 1	gi|141795160|gb|AAI39490.1|//LOC100005105 protein [Danio rerio]
100005106	XM_009303170.3,XM_009303171.3,XM_017357025.2,XM_017357027.2,XM_017357028.2,XM_017357029.2,XM_017357030.2,XM_017357031.2,XM_017357032.2,XM_017357033.2,XM_017357035.2,XM_017357037.2,XM_021471903.1,XM_021471904.1,XM_021471905.1,XM_021477810.1,XM_021477811.1,XM_021477812.1,XM_021477813.1,XM_021477814.1,XM_021477815.1,XM_021477816.1,XM_021477817.1,XM_021477818.1,XM_021477819.1,XM_021477820.1,XM_021477…	4913.64	1184.54	14.52	plekha7b	NA	NA	NA	K17536//connector enhancer of kinase suppressor of Ras 2	gi|688564135|ref|XP_009301452.1|//PREDICTED: pleckstrin homology domain-containing family A member 7 isoform X14 [Danio rerio];gi|688564122|ref|XP_009301446.1|//PREDICTED: pleckstrin homology domain-containing family A member 7 isoform X8 [Danio rerio];gi|688564137|ref|XP_009301453.1|//PREDICTED: pleckstrin homology domain-containing family A member 7 isoform X15 [Danio rerio];gi|688564124|ref|XP…
100005108	XM_001344207.7	4968	8.3	0.1	slc26a6	NA	NA	NA	K14704//solute carrier family 26 (sulfate anion transporter), member 6	gi|528487914|ref|XP_001344243.4|//PREDICTED: solute carrier family 26 member 6 [Danio rerio]
100005114	XM_001344212.8,XM_021466715.1	2341	641.97	16.65	si:ch1073-184j22.2	NA	NA	NA	K14165//atypical dual specificity phosphatase [EC:3.1.3.16 3.1.3.48]	gi|528470226|ref|XP_001344248.3|//PREDICTED: dual specificity protein phosphatase 18 [Danio rerio]
100005116	XM_001338974.6,XM_005161477.4,XM_005161478.4,XM_021469007.1	3035.01	66	1.32	arhgap24	NA	GO:0005096//GTPase activator activity	GO:0007165//signal transduction;GO:0043547//positive regulation of GTPase activity	K20642//Rho GTPase-activating protein 22/24/25	gi|528513121|ref|XP_005161535.1|//PREDICTED: rho GTPase-activating protein 24 isoform X3 [Danio rerio];gi|528513119|ref|XP_005161534.1|//PREDICTED: rho GTPase-activating protein 24 isoform X2 [Danio rerio];gi|189534278|ref|XP_001339010.2|//PREDICTED: rho GTPase-activating protein 24 isoform X1 [Danio rerio]
100005118	XM_001341341.8	2901	255	5.32	ankrd40	NA	NA	NA	K10380//ankyrin;K10799//tankyrase [EC:2.4.2.30];K17566//protein phosphatase 1 regulatory subunit 27;K03426//NAD+ diphosphatase [EC:3.6.1.22]	gi|125812074|ref|XP_001341377.1|//PREDICTED: ankyrin repeat domain-containing protein 40 [Danio rerio]
100005128	XM_017358568.2,XM_017358569.2	3315	1.06	0.02	si:dkey-239b22.2	GO:0016021//integral component of membrane	NA	NA	K18273//alpha-tectorin	gi|528496644|ref|XP_005156462.1|//PREDICTED: pancreatic secretory granule membrane major glycoprotein GP2-like [Danio rerio]
100005130	XM_001344224.5	1893	1	0.03	calhm3	NA	NA	NA	K19740//calcium homeostasis modulator protein 3	gi|125833266|ref|XP_001344260.1|//PREDICTED: calcium homeostasis modulator protein 3 [Danio rerio]
100005140	NM_001113657.1	2192	242	6.71	fbxo40.1	NA	GO:0061630//ubiquitin protein ligase activity;GO:0008270//zinc ion binding	GO:0016567//protein ubiquitination	K10315//F-box protein 40;K10307//F-box protein 30	gi|165972363|ref|NP_001107129.1|//uncharacterized protein LOC100005140 [Danio rerio]
100005143	XM_003201036.5,XM_005170507.3	2023.58	121.83	3.66	si:ch211-197g15.8	NA	NA	NA	NA	gi|528516109|ref|XP_005170564.1|//PREDICTED: interferon-induced protein 44-like isoform X2 [Danio rerio];gi|326678523|ref|XP_003201084.1|//PREDICTED: interferon-induced protein 44-like isoform X1 [Danio rerio]
100005148	NM_001083123.1,XM_005171775.3	4373.84	1380	19.01	ar	GO:0005634//nucleus	GO:0004882//androgen receptor activity;GO:0005497//androgen binding;GO:0008270//zinc ion binding;GO:0043565//sequence-specific DNA binding	GO:0006355//regulation of transcription, DNA-templated;GO:0043401//steroid hormone mediated signaling pathway	K08557//androgen receptor	gi|133778917|ref|NP_001076592.1|//androgen receptor [Danio rerio];gi|528479162|ref|XP_005171832.1|//PREDICTED: androgen receptor isoform X1 [Danio rerio]
100005158	NM_001082958.1,XM_009306773.3	1336.91	139	6.39	cox11	GO:0016021//integral component of membrane;GO:0005739//mitochondrion	GO:0005507//copper ion binding	GO:0008535//respiratory chain complex IV assembly;GO:0009060//aerobic respiration	K02258//cytochrome c oxidase assembly protein subunit 11	gi|130484638|ref|NP_001076427.1|//COX11 homolog, cytochrome c oxidase assembly protein [Danio rerio]
100005161	XM_001335435.8	3763	64.82	1.04	si:ch73-27e22.1	NA	NA	NA	K06582//natural killer cell receptor 2B4;K06570//lymphocyte antigen 9;K06499//carcinoembryonic antigen-related cell adhesion molecule	gi|292626171|ref|XP_001335471.3|//PREDICTED: uncharacterized protein si:ch73-27e22.1 [Danio rerio]
100005174	XM_001921520.6,XM_005156345.4,XM_005156346.4,XM_009306795.3	7582.8	167	1.32	dnmbp	NA	NA	NA	K20705//dynamin-binding protein	gi|528496388|ref|XP_005156403.1|//PREDICTED: dynamin-binding protein isoform X4 [Danio rerio];gi|688580473|ref|XP_009305070.1|//PREDICTED: dynamin-binding protein isoform X3 [Danio rerio];gi|528496384|ref|XP_001921555.3|//PREDICTED: dynamin-binding protein isoform X1 [Danio rerio];gi|528496386|ref|XP_005156402.1|//PREDICTED: dynamin-binding protein isoform X2 [Danio rerio]
100005176	XM_017358898.2	2018	4.75	0.14	calhm1	NA	NA	NA	K19738//calcium homeostasis modulator protein 1	gi|125833268|ref|XP_001344294.1|//PREDICTED: calcium homeostasis modulator protein 1 [Danio rerio]
100005181	XM_001344262.6	1411	103.73	4.51	si:dkey-85k15.6	NA	NA	NA	NA	gi|528503458|ref|XP_001344298.2|//PREDICTED: restin homolog isoform X1 [Danio rerio]
100005183	XM_009293063.3,XM_009293064.3,XM_009293065.3,XM_021473170.1,XM_021473171.1,XM_021473172.1	6597.39	279.21	2.54	map4k3b	NA	NA	NA	K04406//mitogen-activated protein kinase kinase kinase kinase 3 [EC:2.7.11.1]	gi|688594575|ref|XP_009291339.1|//PREDICTED: mitogen-activated protein kinase kinase kinase kinase 3 isoform X2 [Danio rerio];gi|688594572|ref|XP_009291338.1|//PREDICTED: mitogen-activated protein kinase kinase kinase kinase 3 isoform X1 [Danio rerio];gi|688594577|ref|XP_009291340.1|//PREDICTED: mitogen-activated protein kinase kinase kinase kinase 3 isoform X3 [Danio rerio]
100005187	XM_001344267.8,XM_017353027.2,XM_021469187.1,XM_021469188.1	1145.88	5	0.27	LOC100005187	NA	NA	NA	K20044//phosphatidylinositol-binding clathrin assembly protein	gi|528514119|ref|XP_001344303.5|//PREDICTED: phosphatidylinositol-binding clathrin assembly protein-like [Danio rerio]
100005189	NM_001309826.1	2810	42	0.91	mybl2a	NA	NA	NA	K09421//myb-related protein A	gi|832626461|ref|NP_001296755.1|//myeloblastosis viral oncogene homolog-like 2a [Danio rerio]
100005195	NM_001327937.1,XM_009301270.3,XM_009301271.3,XM_009301272.3,XM_009301273.3,XM_009301274.3,XM_009301275.3,XM_021475963.1	4492	3	0.04	map7d2a	NA	NA	NA	K10433//microtubule-associated protein 7;K16807//MAP7 domain-containing protein 3	gi|688553831|ref|XP_009299549.1|//PREDICTED: MAP7 domain-containing protein 2 isoform X6 [Danio rerio];gi|688553819|ref|XP_009299545.1|//PREDICTED: MAP7 domain-containing protein 2 isoform X2 [Danio rerio];gi|688553836|ref|XP_009299550.1|//PREDICTED: MAP7 domain-containing protein 2 isoform X7 [Danio rerio];gi|688553815|ref|XP_009299544.1|//PREDICTED: MAP7 domain-containing protein 2 isoform X1 […
100005205	XM_001344284.7,XM_005163246.4	2013	17	0.51	dusp28	NA	GO:0017017//MAP kinase tyrosine/serine/threonine phosphatase activity	GO:0035335//peptidyl-tyrosine dephosphorylation;GO:0000188//inactivation of MAPK activity	K14165//atypical dual specificity phosphatase [EC:3.1.3.16 3.1.3.48]	gi|292610482|ref|XP_001344320.3|//PREDICTED: dual specificity phosphatase 28 [Danio rerio]
100005208	XM_001340078.8,XM_005157638.4,XM_005157640.4,XM_005157641.4,XM_009291826.3	4284.15	247	3.48	stard13b	NA	NA	NA	K20632//deleted in liver cancer protein	gi|125838068|ref|XP_001340114.1|//PREDICTED: stAR-related lipid transfer protein 13 isoform X2 [Danio rerio];gi|528502257|ref|XP_005157697.1|//PREDICTED: stAR-related lipid transfer protein 13 isoform X3 [Danio rerio];gi|528502252|ref|XP_005157695.1|//PREDICTED: stAR-related lipid transfer protein 13 isoform X1 [Danio rerio]
100005214	XM_005172576.4,XM_009305043.3,XM_009305044.3,XM_009305045.3,XM_009305046.3,XM_009305047.3	5643.88	987.88	10.53	ttc3	GO:0005634//nucleus	GO:0008270//zinc ion binding;GO:0004842//ubiquitin-protein transferase activity	GO:0006511//ubiquitin-dependent protein catabolic process	K15712//E3 ubiquitin-protein ligase TTC3 [EC:2.3.2.27]	gi|688572866|ref|XP_009303318.1|//PREDICTED: E3 ubiquitin-protein ligase TTC3 isoform X1 [Danio rerio];gi|528491184|ref|XP_005172633.1|//PREDICTED: E3 ubiquitin-protein ligase TTC3 isoform X2 [Danio rerio];gi|688572879|ref|XP_009303322.1|//PREDICTED: E3 ubiquitin-protein ligase TTC3 isoform X3 [Danio rerio]
100005227	NM_001082978.1,XM_005159310.4	3058	9.99	0.2	lingo4a	GO:0016021//integral component of membrane	NA	NA	K16360//netrin-G3 ligand	gi|131888548|ref|NP_001076447.1|//leucine rich repeat and Ig domain containing 4a [Danio rerio];gi|528508781|ref|XP_005159367.1|//PREDICTED: leucine rich repeat and Ig domain containing 4a isoform X1 [Danio rerio]
100005232	NM_001245987.1	1013	37.91	2.32	gig2d	GO:0005737//cytoplasm	GO:0003950//NAD+ ADP-ribosyltransferase activity	GO:0051607//defense response to virus	NA	gi|350539523|ref|NP_001232916.1|//uncharacterized protein LOC100005232 [Danio rerio]
100005237	NM_001177312.2	701	2	0.18	ifitm5	GO:0016021//integral component of membrane	NA	GO:0009607//response to biotic stimulus	K06566//interferon induced transmembrane protein	gi|293597576|ref|NP_001170783.1|//interferon-induced transmembrane protein 5 [Danio rerio]
100005257	NM_001044314.1	2659	1	0.02	nptxrb	NA	NA	NA	K17495//CUB and sushi domain-containing protein;K11453//chromobox protein 6	gi|45709914|gb|AAH67657.1|//Si:dkeyp-20e4.1 protein [Danio rerio]
100005261	NM_001098264.1	1236	340	16.94	jam2a	NA	NA	NA	K06735//junctional adhesion molecule 2	gi|148277629|ref|NP_001091734.1|//junctional adhesion molecule B precursor [Danio rerio]
100005267	XM_001344334.7	1957	123	3.83	si:dkey-51a16.9	GO:0016021//integral component of membrane	GO:0008270//zinc ion binding	NA	K15699//RING finger protein 122	gi|528498252|ref|XP_001344370.3|//PREDICTED: RING finger protein 122-like [Danio rerio]
100005268	NM_001167662.1,XM_005169516.4,XM_009307544.3,XM_009307545.3,XM_009307546.3,XM_009307547.3	2449.55	46	1.14	cpeb3	GO:0005634//nucleus;GO:0005737//cytoplasm;GO:0045202//synapse;GO:1990124//messenger ribonucleoprotein complex;GO:0043005//neuron projection	GO:0043022//ribosome binding;GO:0000900//translation repressor activity, nucleic acid binding;GO:0008135//translation factor activity, RNA binding;GO:0000166//nucleotide binding;GO:0003730//mRNA 3'-UTR binding	GO:2000766//negative regulation of cytoplasmic translation	K02602//cytoplasmic polyadenylation element-binding protein	gi|688583761|ref|XP_009305820.1|//PREDICTED: cytoplasmic polyadenylation element-binding protein 3 isoform X2 [Danio rerio];gi|688583763|ref|XP_005169573.2|//PREDICTED: cytoplasmic polyadenylation element-binding protein 3 isoform X3 [Danio rerio];gi|264681490|ref|NP_001161134.1|//cytoplasmic polyadenylation element-binding protein 3 [Danio rerio];gi|688583766|ref|XP_009305821.1|//PREDICTED: cyto…
100005273	XM_001344339.6	4296	141.43	1.98	scarf1	NA	NA	NA	K02258//cytochrome c oxidase assembly protein subunit 11;K13297//receptor-type tyrosine-protein phosphatase T [EC:3.1.3.48]	gi|528501959|ref|XP_001344375.3|//PREDICTED: scavenger receptor class F member 1 [Danio rerio]
100005283	NM_001245991.2	1758	19.97	0.69	gig2e	NA	GO:0003950//NAD+ ADP-ribosyltransferase activity	NA	NA	gi|350535096|ref|NP_001232920.1|//uncharacterized protein LOC100005283 [Danio rerio]
100005291	NM_001100093.2,XM_009301276.3,XM_009301277.3	5008	13	0.16	ercc6l	GO:0000777//condensed chromosome kinetochore	GO:0003677//DNA binding;GO:0005524//ATP binding;GO:0004386//helicase activity	GO:0016539//intein-mediated protein splicing;GO:0051301//cell division	K20093//DNA excision repair protein ERCC-6-like [EC:3.6.4.12]	gi|153792503|ref|NP_001093563.1|//DNA excision repair protein ERCC-6-like [Danio rerio]
100005297	XM_001344355.8	1128	1	0.05	epgn	NA	NA	NA	K13403//methylenetetrahydrofolate dehydrogenase(NAD+) / 5,10-methenyltetrahydrofolate cyclohydrolase [EC:1.5.1.15 3.5.4.9]	gi|125824423|ref|XP_001344391.1|//PREDICTED: epigen-like [Danio rerio]
100005300	NM_001128557.1	2022	29	0.87	lcmt2	NA	NA	NA	K15451//tRNA wybutosine-synthesizing protein 4 [EC:2.1.1.290 2.3.1.231]	gi|190570240|ref|NP_001122029.1|//tRNA wybutosine-synthesizing protein 4 [Danio rerio]
100005301	NM_001128294.1	1012	51	3.12	jam2b	NA	NA	NA	K06735//junctional adhesion molecule 2	gi|190194333|ref|NP_001121766.1|//junctional adhesion molecule 2 precursor [Danio rerio]
100005305	NM_001082979.1	1285	3	0.14	zgc:162144	NA	NA	NA	NA	gi|131889768|ref|NP_001076448.1|//uncharacterized protein LOC100005305 [Danio rerio]
100005318	XM_017359050.2,XM_021481116.1	1261	1	0.05	LOC100005318	NA	NA	NA	NA	gi|688584697|ref|XP_009306034.1|//PREDICTED: uncharacterized protein LOC100005318 isoform X1 [Danio rerio]
100005323	XM_009299019.3	2460	9.13	0.23	LOC100005323	NA	NA	NA	K15261//poly [ADP-ribose] polymerase 10/14/15 [EC:2.4.2.30]	gi|688540281|ref|XP_009297294.1|//PREDICTED: GTPase IMAP family member 7-like [Danio rerio]
100005325	NM_001128156.2	1950	6	0.19	scn1bb	GO:0001518//voltage-gated sodium channel complex;GO:0043209//myelin sheath;GO:0043025//neuronal cell body	GO:0017080//sodium channel regulator activity;GO:0005248//voltage-gated sodium channel activity	GO:0007155//cell adhesion;GO:0006814//sodium ion transport	K04845//voltage-gated sodium channel type I beta	gi|189491626|ref|NP_001121628.1|//sodium channel, voltage-gated, type I, beta b precursor [Danio rerio]
100005337	XM_001344388.5,XM_021476542.1	2522	6	0.14	LOC100005337	NA	NA	NA	K10223//cholesterol 25-hydroxylase [EC:1.14.99.38]	gi|125816489|ref|XP_001344424.1|//PREDICTED: cholesterol 25-hydroxylase-like protein [Danio rerio]
100005341	NM_001128295.2	1895	148	4.76	wipf1a	NA	NA	NA	K19475//WAS/WASL-interacting protein	gi|924183399|ref|NP_001121767.2|//WAS/WASL-interacting protein family member 1 [Danio rerio]
100005357	XM_001344402.8,XM_021480714.1	5298	110.01	1.25	si:dkey-78p8.1	NA	NA	NA	NA	gi|688581862|ref|XP_001344438.6|//PREDICTED: ewing's tumor-associated antigen 1 [Danio rerio]
100005358	XM_001344403.7,XM_021481115.1	2080	1	0.03	si:ch211-274f20.2	NA	NA	NA	K08054//calnexin;K09551//calmegin	gi|528499431|ref|XP_001344439.4|//PREDICTED: calnexin-like [Danio rerio]
100005359	XM_021466564.1	9220	470	3.06	si:ch211-286b4.4	NA	NA	NA	K01544//non-gastric H+/K+-exchanging ATPase [EC:3.6.3.10]	gi|688588511|ref|XP_009290052.1|//PREDICTED: uncharacterized protein LOC100005359 [Danio rerio]
100005368	XM_001344412.5,XM_021473595.1	2470	9.9	0.24	lime1	NA	NA	NA	NA	gi|125851801|ref|XP_001344448.1|//PREDICTED: lck-interacting transmembrane adapter 1 [Danio rerio]
100005372	XM_001344415.6	3109	153	2.98	ice2	NA	NA	NA	NA	gi|528522067|ref|XP_001344451.3|//PREDICTED: NMDA receptor-regulated protein 2 isoform X1 [Danio rerio]
100005373	XM_001344416.8,XM_009298040.2,XM_021466912.1	8961	92.02	0.62	greb1l	NA	NA	NA	NA	gi|528470481|ref|XP_001344452.4|//PREDICTED: GREB1-like protein [Danio rerio]
100005375	XM_017356192.2	1934	1	0.03	si:ch211-135f11.4	GO:0016021//integral component of membrane	GO:0016758//transferase activity, transferring hexosyl groups	GO:0005975//carbohydrate metabolic process	K00709//histo-blood group ABO system transferase [EC:2.4.1.40 2.4.1.37];K00722//globoside alpha-N-acetylgalactosaminyltransferase [EC:2.4.1.88]	gi|688554750|ref|XP_001344454.3|//PREDICTED: globoside alpha-1,3-N-acetylgalactosaminyltransferase 1 [Danio rerio]
100005387	NM_001161377.1	1605	243.02	9.26	rnaseh2c	NA	NA	NA	K10745//ribonuclease H2 subunit C	gi|238624197|ref|NP_001154849.1|//ribonuclease H2 subunit C [Danio rerio]
100005391	XM_001339566.8,XM_021472049.1	2143.23	140	3.97	si:dkeyp-82a1.6	NA	NA	NA	NA	gi|326669940|ref|XP_001339602.3|//PREDICTED: torsin-1A-interacting protein 2 [Danio rerio]
100005402	XM_001344434.7,XM_009293069.3	2614	18	0.42	stac	NA	NA	NA	K06114//spectrin alpha;K20121//formin-binding protein 1	gi|688594598|ref|XP_009291344.1|//PREDICTED: SH3 and cysteine-rich domain-containing protein isoform X2 [Danio rerio];gi|528506264|ref|XP_001344470.4|//PREDICTED: SH3 and cysteine-rich domain-containing protein isoform X1 [Danio rerio]
100005403	NM_001128812.1	713	84	7.42	tmem65	GO:0016021//integral component of membrane;GO:0005886//plasma membrane	NA	GO:1903779//regulation of cardiac conduction;GO:0003231//cardiac ventricle development	K01183//chitinase [EC:3.2.1.14]	gi|192451487|ref|NP_001122284.1|//transmembrane protein 65 [Danio rerio]
100005416	NM_001128367.1	1494	55	2.26	ptger4b	NA	NA	NA	K04261//prostaglandin E receptor 4	gi|190358594|ref|NP_001121839.1|//prostaglandin E2 receptor EP4 subtype [Danio rerio]
100005419	NM_001110371.1	2517	455	10.96	ppp4r2b	GO:0030289//protein phosphatase 4 complex	NA	NA	K15425//serine/threonine-protein phosphatase 4 regulatory subunit 2	gi|160333685|ref|NP_001103841.1|//serine/threonine-protein phosphatase 4 regulatory subunit 2-B [Danio rerio]
100005420	XM_021476970.1	3290	3	0.06	LOC100005420	NA	NA	NA	K09637//transmembrane protease serine 6 [EC:3.4.21.-]	gi|688558318|ref|XP_009300348.1|//PREDICTED: LOW QUALITY PROTEIN: transmembrane protease serine 6 [Danio rerio]
100005423	XM_001344450.7,XM_021478409.1	3221	58	1.09	LOC100005423	NA	NA	NA	K14616//cubilin;K09228//KRAB domain-containing zinc finger protein;K13355//nucleoside diphosphate-linked moiety X motif 19, mitochondrial [EC:3.6.1.-];K08735//DNA mismatch repair protein MSH2	gi|292616811|ref|XP_001344486.2|//PREDICTED: putative nuclease HARBI1 [Danio rerio]
100005446	XM_001344465.7	2765	8	0.18	LOC100005446	NA	NA	NA	K03173//TNF receptor-associated factor 2 [EC:2.3.2.27]	gi|326667571|ref|XP_001344501.3|//PREDICTED: TNF receptor-associated factor 2-like [Danio rerio]
100005449	XM_001344468.6,XM_005171197.4	5138.45	447	5.24	zfyve9a	NA	NA	NA	K04679//MAD, mothers against decapentaplegic interacting protein	gi|528470714|ref|XP_005171254.1|//PREDICTED: zinc finger FYVE domain-containing protein 9 isoform X1 [Danio rerio];gi|189515757|ref|XP_001344504.2|//PREDICTED: zinc finger FYVE domain-containing protein 9 isoform X2 [Danio rerio]
100005455	NM_001161495.1	920	35	2.37	mettl20	NA	NA	NA	NA	gi|126631930|gb|AAI34210.1|//LOC100005455 protein [Danio rerio]
100005459	XM_021470242.1	1150	7	0.38	spsb3b	NA	NA	NA	K10345//SPRY domain-containing SOCS box protein 3	gi|688615218|ref|XP_001344513.3|//PREDICTED: SPRY domain-containing SOCS box protein 3, partial [Danio rerio]
100005461	NM_001128814.1	1044	2	0.12	zgc:194202	GO:0005887//integral component of plasma membrane;GO:0043005//neuron projection	GO:0042923//neuropeptide binding;GO:0004930//G-protein coupled receptor activity	GO:0007268//chemical synaptic transmission;GO:0007218//neuropeptide signaling pathway;GO:0007187//G-protein coupled receptor signaling pathway, coupled to cyclic nucleotide second messenger	K04296//leukotriene B4 receptor 1	gi|192453548|ref|NP_001122286.1|//C-X-C chemokine receptor type 2-like [Danio rerio]
100005466	XM_002662300.5,XM_005165795.4,XM_005165796.4,XM_005165797.4,XM_017356576.2,XM_017356577.2	2034.66	103	3.08	si:dkey-34m19.3	NA	NA	NA	K09228//KRAB domain-containing zinc finger protein	gi|528481782|ref|XP_005165852.1|//PREDICTED: zinc finger protein 260 isoform X2 [Danio rerio];gi|528481786|ref|XP_005165854.1|//PREDICTED: zinc finger protein 260 isoform X4 [Danio rerio];gi|528481784|ref|XP_005165853.1|//PREDICTED: zinc finger and SCAN domain-containing protein 21 isoform X3 [Danio rerio];gi|292614670|ref|XP_002662346.1|//PREDICTED: zinc finger protein 260 isoform X1 [Danio reri…
100005469	NM_131520.2,XM_009304503.3	8477.66	701	4.96	fn1a	NA	NA	NA	K05717//fibronectin 1	gi|939320296|ref|NP_571595.2|//fibronectin precursor [Danio rerio];gi|688570322|ref|XP_009302778.1|//PREDICTED: fibronectin isoform X1 [Danio rerio]
100005471	XM_017358600.2	2430	26	0.65	lzts2b	NA	NA	NA	NA	gi|326672673|ref|XP_001344522.4|//PREDICTED: leucine zipper putative tumor suppressor 2 homolog [Danio rerio]
100005476	NM_001201424.1,NM_001201426.1	1661	2	0.07	si:dkey-56f14.4	NA	NA	NA	K13363//FXYD domain-containing ion transport regulator 6;K13364//FXYD domain-containing ion transport regulator 7	gi|319738613|ref|NP_001188355.1|//FXYD domain containing ion transport regulator 7-like isoform 2 [Danio rerio];gi|319738611|ref|NP_001188353.1|//FXYD domain containing ion transport regulator 7-like isoform 1 [Danio rerio]
100005482	XM_003200996.5,XM_009296076.3	3048.23	29.02	0.58	si:dkey-182g1.2	NA	NA	NA	K06582//natural killer cell receptor 2B4;K06499//carcinoembryonic antigen-related cell adhesion molecule	gi|326678340|ref|XP_003201044.1|//PREDICTED: uncharacterized protein si:dkey-182g1.2 isoform X1 [Danio rerio];gi|688608201|ref|XP_009294351.1|//PREDICTED: uncharacterized protein si:dkey-182g1.2 isoform X2 [Danio rerio]
100005483	XM_017355380.2	2223	10.4	0.28	LOC100005483	NA	NA	NA	K20865//NACHT, LRR and PYD domains-containing protein 12	gi|688551763|ref|XP_001339130.4|//PREDICTED: NACHT, LRR and PYD domains-containing protein 12, partial [Danio rerio]
100005485	XM_009299462.3	1988	49	1.5	atf7ip2	NA	NA	NA	NA	gi|688542981|ref|XP_009297737.1|//PREDICTED: activating transcription factor 7-interacting protein 2 [Danio rerio]
100005490	XM_001920527.6,XM_005155778.4,XM_021474658.1,XM_021479948.1,XM_021479949.1	3033.36	80	1.6	zrsr2	GO:0089701//U2AF	GO:0003723//RNA binding;GO:0046872//metal ion binding;GO:0000166//nucleotide binding	GO:0000398//mRNA splicing, via spliceosome	K00816//kynurenine---oxoglutarate transaminase / cysteine-S-conjugate beta-lyase / glutamine---phenylpyruvate transaminase [EC:2.6.1.7 4.4.1.13 2.6.1.64];K12836//splicing factor U2AF 35 kDa subunit	gi|189525066|ref|XP_001920562.1|//PREDICTED: U2 small nuclear ribonucleoprotein auxiliary factor 35 kDa subunit-related protein 2 isoform X1 [Danio rerio]
100005496	XM_009292511.3,XM_021466953.1,XM_021473021.1	4719.6	196	2.5	si:ch211-1i11.3	NA	NA	NA	K04426//mitogen-activated protein kinase kinase kinase 5 [EC:2.7.11.25]	gi|688591872|ref|XP_009290786.1|//PREDICTED: mitogen-activated protein kinase kinase kinase 5 [Danio rerio]
100005501	XM_001344498.7	1389	272.88	12.06	si:dkeyp-67a8.2	NA	NA	NA	K00286//pyrroline-5-carboxylate reductase [EC:1.5.1.2]	gi|292628531|ref|XP_001344534.2|//PREDICTED: myeloid-associated differentiation marker homolog [Danio rerio]
100005504	NM_001245989.1	510	0.99	0.13	gig2l	GO:0005737//cytoplasm	GO:0003950//NAD+ ADP-ribosyltransferase activity	GO:0051607//defense response to virus	NA	gi|350535060|ref|NP_001232918.1|//uncharacterized protein LOC100005504 [Danio rerio]
100005514	NM_201130.1	2254	604	16.28	spop	GO:0016607//nuclear speck;GO:0005737//cytoplasm;GO:0031463//Cul3-RING ubiquitin ligase complex;GO:0019005//SCF ubiquitin ligase complex	GO:0031625//ubiquitin protein ligase binding	GO:0043161//proteasome-mediated ubiquitin-dependent protein catabolic process;GO:0030162//regulation of proteolysis;GO:0042787//protein ubiquitination involved in ubiquitin-dependent protein catabolic process	K10523//speckle-type POZ protein	gi|41054916|ref|NP_957424.1|//speckle-type POZ protein [Danio rerio]
100005516	XM_021475291.1	2644	2	0.05	LOC100005516	NA	NA	NA	K20865//NACHT, LRR and PYD domains-containing protein 12	gi|688552379|ref|XP_005171758.2|//PREDICTED: protein NLRC3-like [Danio rerio]
100005518	NM_001256392.1,XM_005166002.4	3275.38	682	12.58	pdzrn3b	GO:0031594//neuromuscular junction	GO:0008270//zinc ion binding;GO:0004842//ubiquitin-protein transferase activity	GO:0007528//neuromuscular junction development;GO:0016567//protein ubiquitination	K15682//ligand of Numb protein X 3/4 [EC:2.3.2.27]	gi|373838784|ref|NP_001243321.1|//E3 ubiquitin-protein ligase PDZRN3 [Danio rerio];gi|528482824|ref|XP_005166059.1|//PREDICTED: E3 ubiquitin-protein ligase PDZRN3 isoform X2 [Danio rerio]
100005529	NM_001020502.1	1067	21	1.22	dnal4b	GO:0030286//dynein complex	NA	GO:0007017//microtubule-based process	K10412//dynein light chain 4, axonemal	gi|66472710|ref|NP_001018338.1|//dynein light chain 4, axonemal [Danio rerio]
100005532	XM_009298962.3	2711	208.4	4.66	ftr95	NA	NA	NA	K12023//tripartite motif-containing protein 47;K12006//tripartite motif-containing protein 16	gi|688539890|ref|XP_009297237.1|//PREDICTED: tripartite motif-containing protein 16 [Danio rerio]
100005536	XM_021477402.1	4764	596	7.53	LOC100005536	NA	NA	NA	K18727//transportin-2	gi|551507195|ref|XP_005805128.1|//PREDICTED: transportin-2 [Xiphophorus maculatus]
100005538	XM_001344524.7,XM_005159930.3,XM_021471216.1,XM_021473913.1	4767	2	0.03	epha6	NA	NA	NA	K05107//Eph receptor A6 [EC:2.7.10.1]	gi|528468395|ref|XP_001344560.5|//PREDICTED: ephrin type-A receptor 6 isoform X2 [Danio rerio];gi|528468393|ref|XP_005159987.1|//PREDICTED: ephrin type-A receptor 6 isoform X1 [Danio rerio]
100005540	XM_005172696.4,XM_005172697.4,XM_009305468.3,XM_009305469.3,XM_021472295.1,XM_021472296.1,XM_021472297.1,XM_021472298.1,XM_021472299.1,XM_021472300.1,XM_021472301.1,XM_021474206.1,XM_021474207.1,XM_021474208.1,XM_021474209.1,XM_021474210.1,XM_021474211.1,XM_021479388.1,XM_021479389.1,XM_021479390.1	4562	17.98	0.24	bbx	NA	NA	NA	K20225//capicua transcriptional repressor	gi|528492503|ref|XP_005172754.1|//PREDICTED: HMG box transcription factor BBX isoform X3 [Danio rerio];gi|528492499|ref|XP_001344562.5|//PREDICTED: HMG box transcription factor BBX isoform X1 [Danio rerio];gi|528492501|ref|XP_005172753.1|//PREDICTED: HMG box transcription factor BBX isoform X2 [Danio rerio]
100005543	NM_001100151.2,XM_009305991.3,XM_009305992.3,XM_009305993.3,XM_017358178.2,XM_021479530.1,XM_021479531.1,XM_021479532.1,XM_021479533.1	5497.2	182	1.99	ppfia4	NA	NA	NA	K19931//protein lin-7	gi|260447194|ref|NP_001093621.2|//liprin-alpha-4 [Danio rerio];gi|688577095|ref|XP_009304266.1|//PREDICTED: liprin-alpha-4 isoform X2 [Danio rerio];gi|688577101|ref|XP_009304268.1|//PREDICTED: liprin-alpha-4 isoform X4 [Danio rerio];gi|688577097|ref|XP_009304267.1|//PREDICTED: liprin-alpha-4 isoform X3 [Danio rerio]
100005551	NM_001083581.1,XM_005157870.2	2087	1	0.03	entpd3	GO:0016021//integral component of membrane	GO:0016787//hydrolase activity	NA	K01510//apyrase [EC:3.6.1.5]	gi|134133300|ref|NP_001077050.1|//ectonucleoside triphosphate diphosphohydrolase 3 [Danio rerio];gi|528503156|ref|XP_005157927.1|//PREDICTED: ectonucleoside triphosphate diphosphohydrolase 3 isoform X1 [Danio rerio]
100005566	NM_001082982.1,XM_009301442.3	1920.91	5	0.16	f11r.2	GO:0016021//integral component of membrane	GO:0046982//protein heterodimerization activity	GO:0048916//posterior lateral line development;GO:1902036//regulation of hematopoietic stem cell differentiation	K06089//junctional adhesion molecule 1	gi|131887414|ref|NP_001076451.1|//F11 receptor precursor [Danio rerio];gi|688554779|ref|XP_009299717.1|//PREDICTED: F11 receptor isoform X1 [Danio rerio]
100005567	XM_017356578.2,XM_017356579.2	5383	275.53	3.08	gpr155b	NA	NA	NA	K19475//WAS/WASL-interacting protein	gi|688559054|ref|XP_009300478.1|//PREDICTED: integral membrane protein GPR155 isoform X1 [Danio rerio];gi|688559057|ref|XP_009300479.1|//PREDICTED: integral membrane protein GPR155 isoform X2 [Danio rerio]
100005568	XM_005166939.4,XM_009303915.3,XM_009303916.3,XM_009303917.3,XM_021472035.1,XM_021478404.1,XM_021478405.1,XM_021478406.1,XM_021478407.1,XM_021478408.1	13881.6	3363.81	14.52	nfic	NA	NA	NA	K09170//nuclear factor I/C	gi|528487411|ref|XP_005166996.1|//PREDICTED: nuclear factor 1 C-type isoform X3 [Danio rerio];gi|688567581|ref|XP_009302190.1|//PREDICTED: nuclear factor 1 C-type isoform X1 [Danio rerio];gi|688567587|ref|XP_009302192.1|//PREDICTED: nuclear factor 1 C-type isoform X4 [Danio rerio];gi|688567583|ref|XP_009302191.1|//PREDICTED: nuclear factor 1 C-type isoform X2 [Danio rerio]
100005569	NM_001123324.1,XM_005167145.4,XM_021478158.1	1867	3.35	0.11	zgc:194839	GO:0016021//integral component of membrane	NA	NA	K11885//DNA damage-inducible protein 1;K08627//a disintegrin and metalloproteinase with thrombospondin motifs 13 [EC:3.4.24.87];K14434//alpha 1,6-fucoside beta 1,4-galactosyltransferase [EC:2.4.1.-]	gi|181330482|ref|NP_001116796.1|//uncharacterized protein LOC100005569 [Danio rerio]
100005571	XM_009304763.3,XM_021474186.1,XM_021478954.1	3174	2.08	0.04	tlr20.4	NA	NA	NA	K18808//toll-like receptor 13	gi|688571508|ref|XP_009303038.1|//PREDICTED: toll-like receptor 13 [Danio rerio]
100005584	XM_005161538.4	1665	14.93	0.55	LOC100005584	NA	NA	NA	K09228//KRAB domain-containing zinc finger protein	gi|688539958|ref|XP_009297246.1|//PREDICTED: gastrula zinc finger protein XlCGF26.1-like [Danio rerio]
100005587	NM_201471.1,XM_005166774.3	2100.78	3259.78	94.38	aldh9a1a.1	GO:0005737//cytoplasm	GO:0047105//4-trimethylammoniobutyraldehyde dehydrogenase activity;GO:0019145//aminobutyraldehyde dehydrogenase activity	GO:0055114//oxidation-reduction process	K00149//aldehyde dehydrogenase family 9 member A1 [EC:1.2.1.47 1.2.1.3]	gi|41393103|ref|NP_958879.1|//aldehyde dehydrogenase family 9 member A1-A [Danio rerio]
100005589	XM_001344561.4,XM_021473914.1,XM_021476736.1	2814.03	2	0.04	slc5a7a	GO:0005887//integral component of plasma membrane	GO:0005307//choline:sodium symporter activity;GO:0033265//choline binding	GO:0055085//transmembrane transport;GO:0008292//acetylcholine biosynthetic process	K14387//solute carrier family 5 (high affinity choline transporter), member 7	gi|125803992|ref|XP_001344597.1|//PREDICTED: high affinity choline transporter 1 isoform X1 [Danio rerio]
100005590	NM_001109738.1	1691	3	0.11	hrh2b	GO:0016021//integral component of membrane	GO:0004969//histamine receptor activity	GO:0007186//G-protein coupled receptor signaling pathway;GO:0006955//immune response	K04150//histamine receptor H2	gi|157841254|ref|NP_001103208.1|//histamine receptor H2b [Danio rerio]
100005593	XM_003199573.5,XM_009306516.3	2795.68	508	11	adam8b	NA	NA	NA	K06540//disintegrin and metalloproteinase domain-containing protein 8 [EC:3.4.24.-]	gi|688579276|ref|XP_009304791.1|//PREDICTED: zinc metalloproteinase-disintegrin-like brevilysin H2a isoform X2 [Danio rerio];gi|528495582|ref|XP_003199621.2|//PREDICTED: zinc metalloproteinase-disintegrin-like lachestatin-2 isoform X1 [Danio rerio]
100005596	XM_001344567.8,XM_021472747.1,XM_021481112.1,XM_021481113.1	6052.65	606	6.02	si:dkeyp-115e12.6	NA	NA	NA	K11499//centromere protein F	gi|528499417|ref|XP_005157221.1|//PREDICTED: centromere protein F-like isoform X1 [Danio rerio];gi|528499421|ref|XP_005157222.1|//PREDICTED: centromere protein F-like isoform X2 [Danio rerio]
100005603	NM_001130643.1,XM_005171143.4,XM_009297791.3	2245.85	194	5.25	ssbp3a	NA	GO:0003697//single-stranded DNA binding	GO:0048936//peripheral nervous system neuron axonogenesis	NA	gi|528470374|ref|XP_005171200.1|//PREDICTED: single-stranded DNA-binding protein 3 isoform X2 [Danio rerio];gi|194578993|ref|NP_001124115.1|//single-stranded DNA-binding protein 3 [Danio rerio];gi|688536156|ref|XP_009296066.1|//PREDICTED: single-stranded DNA-binding protein 3 isoform X1 [Danio rerio]
100005620	XM_001344589.6	1017	53	3.23	ccdc39	NA	NA	NA	K13675//UDP-glucose:O-linked fucose beta-1,3-glucosyltransferase [EC:2.4.1.-]	gi|189516582|ref|XP_001344625.2|//PREDICTED: coiled-coil domain-containing protein 39-like [Danio rerio]
100005623	NM_001082983.1	1408	100	4.36	tmem120a	GO:0005637//nuclear inner membrane;GO:0016021//integral component of membrane	NA	NA	K14574//ribosome maturation protein SDO1	gi|131889604|ref|NP_001076452.1|//transmembrane protein 120A [Danio rerio]
100005625	XM_017355377.2	2360	10.27	0.26	si:ch211-171l17.4	NA	NA	NA	K20865//NACHT, LRR and PYD domains-containing protein 12	gi|688551777|ref|XP_001339269.5|//PREDICTED: protein NLRC3-like, partial [Danio rerio]
100005637	XM_001344599.3	1049	5	0.3	LOC100005637	NA	NA	NA	NA	gi|189520845|ref|XP_001344635.2|//PREDICTED: uncharacterized protein LOC100005637 [Danio rerio]
100005670	XM_001337545.7,XM_009291411.3	2185	8.35	0.23	mmp28	NA	NA	NA	K08006//matrix metalloproteinase-28 (epilysin) [EC:3.4.24.-]	gi|688586768|ref|XP_009289686.1|//PREDICTED: matrix metalloproteinase-28 isoform X2 [Danio rerio];gi|292621203|ref|XP_001337581.3|//PREDICTED: matrix metalloproteinase-28 isoform X1 [Danio rerio]
100005675	NM_001144131.1,XM_005171776.2,XM_005171777.2	4677	8	0.1	grin1b	NA	NA	NA	K05208//glutamate receptor ionotropic, NMDA 1	gi|224593255|ref|NP_001137603.1|//glutamate receptor, ionotropic, N-methyl D-aspartate 1b precursor [Danio rerio];gi|528479166|ref|XP_005171834.1|//PREDICTED: glutamate receptor, ionotropic, N-methyl D-aspartate 1b isoform X2 [Danio rerio];gi|528479164|ref|XP_005171833.1|//PREDICTED: glutamate receptor, ionotropic, N-methyl D-aspartate 1b isoform X1 [Danio rerio]
100005680	NM_001114482.1,XM_009305763.3	4052.85	55.95	0.83	nab2	GO:0005634//nucleus	GO:0000989//transcription factor activity, transcription factor binding	GO:0007399//nervous system development;GO:0045892//negative regulation of transcription, DNA-templated	NA	gi|167555174|ref|NP_001107954.1|//NGFI-A-binding protein 2 [Danio rerio];gi|688575982|ref|XP_009304038.1|//PREDICTED: NGFI-A-binding protein 2 isoform X1 [Danio rerio]
100005699	XM_002664034.6	1850	94	3.1	fank1	NA	NA	NA	K15502//serine/threonine-protein phosphatase 6 regulatory ankyrin repeat subunit A	gi|688581140|ref|XP_002664080.3|//PREDICTED: fibronectin type 3 and ankyrin repeat domains protein 1 [Danio rerio]
100005700	NM_001202541.1,XM_005161288.4,XM_009295557.3	3293	76.58	1.41	stim1b	NA	NA	NA	K16059//stromal interaction molecule 1	gi|528514060|ref|XP_005161345.1|//PREDICTED: stromal interaction molecule 1 isoform X1 [Danio rerio];gi|688606155|ref|XP_009293832.1|//PREDICTED: stromal interaction molecule 1 isoform X2 [Danio rerio];gi|321400099|ref|NP_001189470.1|//stromal interaction molecule 1 precursor [Danio rerio]
100005714	NM_001166015.1,XM_005163466.4,XM_005163467.4,XM_005163468.4,XM_005163469.3,XM_005163470.4,XM_005163471.3,XM_009298596.3	1589.18	84	3.23	otulinb	NA	NA	NA	K18343//ubiquitin thioesterase otulin [EC:3.4.19.12]	gi|260447042|ref|NP_001159487.1|//OTU deubiquitinase with linear linkage specificity b [Danio rerio]
100005716	NM_001137662.1,XM_017352740.2	3202	9.12	0.17	pcsk1	GO:0005615//extracellular space	GO:0004252//serine-type endopeptidase activity	GO:0016485//protein processing	K01359//proprotein convertase subtilisin/kexin type 1 [EC:3.4.21.93]	gi|212549686|ref|NP_001131134.1|//neuroendocrine convertase 1 precursor [Danio rerio]
100005717	NM_001007447.1	2664	1622	36.89	cpt2	GO:0005743//mitochondrial inner membrane	GO:0004095//carnitine O-palmitoyltransferase activity	GO:0006810//transport;GO:0006635//fatty acid beta-oxidation	K08766//carnitine O-palmitoyltransferase 2 [EC:2.3.1.21]	gi|55925387|ref|NP_001007448.1|//carnitine O-palmitoyltransferase 2, mitochondrial [Danio rerio]
100005727	XM_003199991.5	1965	36.16	1.12	zgc:162936	NA	NA	NA	K09228//KRAB domain-containing zinc finger protein	gi|688586583|ref|XP_003200039.3|//PREDICTED: gastrula zinc finger protein XlCGF57.1 isoform X1 [Danio rerio]
100005728	XM_021467246.1	2717	85.07	1.9	grem1b	GO:0005615//extracellular space	GO:0005125//cytokine activity	NA	K19558//neuroblastoma suppressor of tumorigenicity 1;K01645//cerberus 1	gi|688593243|ref|XP_005173629.2|//PREDICTED: gremlin-1-like [Danio rerio]
100005732	XM_001344667.8	5305	383	4.34	zfyve1	NA	NA	NA	K17603//zinc finger FYVE domain-containing protein 1	gi|125846671|ref|XP_001344703.1|//PREDICTED: zinc finger FYVE domain-containing protein 1 [Danio rerio]
100005752	NM_001044762.1,XM_005159385.4,XM_005159386.4	4692	29	0.37	cgnb	GO:0016459//myosin complex;GO:0005923//bicellular tight junction	GO:0003774//motor activity	NA	K06102//cingulin	gi|528509113|ref|XP_005159443.1|//PREDICTED: cingulin isoform X2 [Danio rerio];gi|528509111|ref|XP_005159442.1|//PREDICTED: cingulin isoform X1 [Danio rerio];gi|113673505|ref|NP_001038227.1|//cingulin [Danio rerio]
100005753	NM_001105606.1,NM_200301.1,XM_005168418.1	1460	3	0.13	sh3gl1a	GO:0005737//cytoplasm	NA	NA	K11247//endophilin-A	gi|41053525|ref|NP_956595.1|//SH3-domain GRB2-like 1a isoform 2 [Danio rerio];gi|528472079|ref|XP_005168475.1|//PREDICTED: SH3-domain GRB2-like 1a isoform X1 [Danio rerio];gi|157743310|ref|NP_001099076.1|//SH3-domain GRB2-like 1a isoform 1 [Danio rerio]
100005754	XM_005163614.4	2047	15.93	0.47	ftr35	NA	NA	NA	K12023//tripartite motif-containing protein 47;K12006//tripartite motif-containing protein 16	gi|528472533|ref|XP_005163671.1|//PREDICTED: tripartite motif-containing protein 16 [Danio rerio]
100005761	NM_001030131.2,XM_005171778.4,XM_005171779.4,XM_021475966.1	3798.38	277	4.4	ehmt1a	NA	NA	NA	K11420//euchromatic histone-lysine N-methyltransferase [EC:2.1.1.43]	gi|528479168|ref|XP_005171835.1|//PREDICTED: histone-lysine N-methyltransferase, H3 lysine-9 specific 5 isoform X1 [Danio rerio];gi|71834420|ref|NP_001025302.1|//histone-lysine N-methyltransferase, H3 lysine-9 specific 5 [Danio rerio];gi|528479174|ref|XP_005171838.1|//PREDICTED: histone-lysine N-methyltransferase, H3 lysine-9 specific 5 isoform X3 [Danio rerio];gi|528479170|ref|XP_005171836.1|//P…
100005763	NM_001171067.1	3834	229.02	3.6	uck2a	GO:0005829//cytosol	GO:0004849//uridine kinase activity;GO:0005524//ATP binding	GO:0006238//CMP salvage;GO:0016310//phosphorylation;GO:0006206//pyrimidine nucleobase metabolic process;GO:0044206//UMP salvage;GO:0044211//CTP salvage	K00876//uridine kinase [EC:2.7.1.48]	gi|283806560|ref|NP_001164538.1|//uridine-cytidine kinase 2-A [Danio rerio]
100005797	XM_001344713.5,XM_005167119.4	2028.32	114	3.42	slc38a5a	GO:0005887//integral component of plasma membrane	GO:0015187//glycine transmembrane transporter activity	NA	K14992//solute carrier family 38 (sodium-coupled neutral amino acid transporter), member 5	gi|125824071|ref|XP_001344749.1|//PREDICTED: sodium-coupled neutral amino acid transporter 3 [Danio rerio]
100005807	NM_001200061.2	2166	3	0.08	si:dkey-34d22.2	NA	NA	NA	K07925//Ras-related protein Rab-39B;K07924//Ras-related protein Rab-39A	gi|723428399|ref|NP_001186990.2|//Ras-related protein Rab-39A-like [Danio rerio]
100005813	NM_001199916.1	4768	551	6.96	sbno1	NA	GO:0005515//protein binding	GO:0006355//regulation of transcription, DNA-templated;GO:0021999//neural plate anterior/posterior regionalization	NA	gi|315583015|ref|NP_001186845.1|//protein strawberry notch homolog 1 [Danio rerio]
100005838	NM_001327861.1	1769	20	0.69	si:ch211-161m3.6	NA	NA	NA	K09228//KRAB domain-containing zinc finger protein	gi|688552038|ref|XP_009299257.1|//PREDICTED: zinc finger protein 239-like [Danio rerio]
100005846	XM_001338913.7,XM_002664890.5,XM_005158149.4	2140.1	61.68	1.75	si:dkey-56f14.7	NA	NA	GO:0016477//cell migration;GO:0030036//actin cytoskeleton organization;GO:0006909//phagocytosis	K12366//engulfment and cell motility protein 1	gi|292622276|ref|XP_002664936.1|//PREDICTED: engulfment and cell motility protein 1-like isoform X1 [Danio rerio]
100005849	NM_001012250.2	1956	493	15.35	rhov	NA	GO:0005525//GTP binding	GO:0055113//epiboly involved in gastrulation with mouth forming second;GO:0007264//small GTPase mediated signal transduction;GO:0071896//protein localization to adherens junction	K07866//Ras homolog gene family, member V	gi|59276034|ref|NP_001012250.1|//rho-related GTP-binding protein RhoV [Danio rerio]
100005854	NM_001128815.1,XM_021469711.1	827.34	5	0.38	zgc:194242	NA	NA	NA	NA	gi|192455704|ref|NP_001122287.1|//uncharacterized protein LOC100005854 [Danio rerio]
100005871	XM_005161933.4	1892	4.13	0.13	ftr57	NA	NA	NA	K12023//tripartite motif-containing protein 47;K12006//tripartite motif-containing protein 16	gi|528517211|ref|XP_005161990.1|//PREDICTED: tripartite motif-containing protein 16-like isoform X1 [Danio rerio]
100005879	XM_009302500.3,XM_021471803.1	2453	5	0.12	tmem125	NA	NA	NA	NA	gi|688560918|ref|XP_009300775.1|//PREDICTED: transmembrane protein 125 isoform X2 [Danio rerio]
100005880	NM_001103197.1	1178	58	3.04	cx36.7	NA	NA	NA	K07373//gap junction delta-2 protein	gi|350276128|ref|NP_001096667.3|//connexin 36.7 [Danio rerio]
100005882	XM_001344771.5,XM_005167117.4	3965.1	8	0.12	si:dkey-183p4.10	NA	NA	NA	NA	gi|528487882|ref|XP_005167174.1|//PREDICTED: dentin sialophosphoprotein isoform X2 [Danio rerio];gi|528487880|ref|XP_001344807.2|//PREDICTED: tanabin isoform X1 [Danio rerio]
100005885	NM_001006091.1,XM_021467085.1	2779	4	0.09	spdya	NA	NA	NA	K08694//speedy	gi|528506126|ref|XP_005158544.1|//PREDICTED: speedy protein A isoform X1 [Danio rerio];gi|54400684|ref|NP_001006091.1|//speedy protein A [Danio rerio]
100005886	NM_001082986.1,XM_005159388.4,XM_005159389.3,XM_021467961.1	1297	1	0.05	tuft1b	NA	NA	NA	NA	gi|131888066|ref|NP_001076455.1|//uncharacterized protein LOC100005886 [Danio rerio]
100005887	NM_173245.2	3542	318	5.42	vps18	GO:0005765//lysosomal membrane;GO:0030897//HOPS complex;GO:0031902//late endosome membrane	GO:0046872//metal ion binding;GO:0030674//protein binding, bridging	GO:0006904//vesicle docking involved in exocytosis;GO:0060036//notochord cell vacuolation;GO:0015721//bile acid and bile salt transport;GO:0045176//apical protein localization;GO:0048069//eye pigmentation;GO:0006886//intracellular protein transport;GO:0043485//endosome to pigment granule transport;GO:0008333//endosome to lysosome transport;GO:0007634//optokinetic behavior;GO:0007032//endosome org…	K20181//vacuolar protein sorting-associated protein 18	gi|161484618|ref|NP_775352.2|//vacuolar protein sorting-associated protein 18 homolog [Danio rerio]
100005893	NM_001017700.1	675	183	17.13	magoh	GO:0016607//nuclear speck;GO:0035145//exon-exon junction complex;GO:0005737//cytoplasm;GO:0071013//catalytic step 2 spliceosome	GO:0003723//RNA binding	GO:0000381//regulation of alternative mRNA splicing, via spliceosome;GO:0000184//nuclear-transcribed mRNA catabolic process, nonsense-mediated decay;GO:0006417//regulation of translation;GO:0051028//mRNA transport	K12877//protein mago nashi	gi|62955377|ref|NP_001017700.1|//protein mago nashi homolog [Danio rerio]
100005903	XM_001344781.6	773	54	4.38	si:dkey-27i16.2	NA	NA	NA	K05012//chloride channel 3/4/5	gi|125834679|ref|XP_001344817.1|//PREDICTED: regulator of cell cycle RGCC [Danio rerio]
100005907	XM_001344785.7	1955	4.05	0.13	LOC100005907	NA	GO:0005525//GTP binding	NA	K09228//KRAB domain-containing zinc finger protein;K15261//poly [ADP-ribose] polymerase 10/14/15 [EC:2.4.2.30];K10884//ATP-dependent DNA helicase 2 subunit 1	gi|326665558|ref|XP_001344821.3|//PREDICTED: GTPase IMAP family member 7-like [Danio rerio]
100005927	XM_003199164.5,XM_009304398.3,XM_009304399.3	5508.97	164.18	1.79	LOC100005927	GO:0016021//integral component of membrane	NA	NA	K06522//immunoglobulin superfamily, member 2/3	gi|688569805|ref|XP_003199212.3|//PREDICTED: immunoglobulin superfamily member 3-like isoform X1 [Danio rerio];gi|688569810|ref|XP_009302673.1|//PREDICTED: immunoglobulin superfamily member 2-like isoform X3 [Danio rerio];gi|688569814|ref|XP_009302674.1|//PREDICTED: immunoglobulin superfamily member 2-like isoform X4 [Danio rerio]
100005931	NM_001135986.3	748	58	4.87	zgc:194246	NA	NA	NA	K19536//synaptonemal complex central element protein 3	gi|209863099|ref|NP_001129458.1|//synaptonemal complex central element protein 3 [Danio rerio]
100005937	NM_001202477.1,NM_001202478.1,NM_001202479.1,NM_001202480.1	1476	27	1.12	prrg2	GO:0005576//extracellular region;GO:0016021//integral component of membrane	GO:0005509//calcium ion binding	NA	K01321//coagulation factor IX (Christmas factor) [EC:3.4.21.22]	gi|321117197|ref|NP_001189406.1|//transmembrane gamma-carboxyglutamic acid protein 2 precursor [Danio rerio]
100005938	XM_001339501.7,XM_021477784.1	2446	26	0.64	si:dkey-171c9.3	NA	NA	NA	K16527//A-kinase anchor protein 11	gi|125821301|ref|XP_001339537.1|//PREDICTED: uncharacterized protein LOC100005938 isoform X1 [Danio rerio]
100005939	NM_001002477.1	997	239	14.87	spryd4	NA	NA	NA	K08285//midline 1 [EC:2.3.2.27]	gi|50540022|ref|NP_001002477.1|//SPRY domain-containing protein 4 [Danio rerio]
100005948	XM_001344808.9	4301	6.4	0.09	LOC100005948	GO:0005576//extracellular region	NA	NA	K18273//alpha-tectorin	gi|688581238|ref|XP_001344844.5|//PREDICTED: uncharacterized protein LOC100005948 [Danio rerio]
100005952	NM_001020690.1,XM_021481319.1	2322	8.67	0.23	hepacama	GO:0005911//cell-cell junction;GO:0016021//integral component of membrane	NA	NA	K06499//carcinoembryonic antigen-related cell adhesion molecule	gi|66472366|ref|NP_001018526.1|//hepatic and glial cell adhesion molecule a precursor [Danio rerio];gi|966676313|gb|KTG09629.1|//hypothetical protein cypCar_00002225, partial [Cyprinus carpio]
100005953	XM_001344811.7,XM_005157477.4	2653.01	375	8.57	mipep	GO:0005739//mitochondrion	GO:0046872//metal ion binding;GO:0004222//metalloendopeptidase activity	GO:0006627//protein processing involved in protein targeting to mitochondrion;GO:0006518//peptide metabolic process	K01410//mitochondrial intermediate peptidase [EC:3.4.24.59]	gi|189528718|ref|XP_001344847.2|//PREDICTED: mitochondrial intermediate peptidase [Danio rerio]
100005958	NM_001100096.1	820	8	0.61	si:ch73-138e16.2	NA	NA	NA	K09228//KRAB domain-containing zinc finger protein	gi|153791405|ref|NP_001093566.1|//zinc finger protein 347-like [Danio rerio]
100005961	XM_001344819.5	4498	184.24	2.47	si:dkey-192l18.9	NA	NA	NA	K10273//F-box and leucine-rich repeat protein 7	gi|125853008|ref|XP_001344855.1|//PREDICTED: F-box/LRR-repeat protein 7 [Danio rerio]
100005963	XM_001922353.7,XM_021474700.1	5655	125	1.33	znf281a	NA	NA	NA	K09228//KRAB domain-containing zinc finger protein	gi|528474753|ref|XP_001922388.3|//PREDICTED: zinc finger protein 281-like [Danio rerio]
100005965	XM_001344823.7,XM_009299523.3	1212.55	32	1.63	LOC100005965	NA	NA	NA	NA	gi|125814842|ref|XP_001344859.1|//PREDICTED: piggyBac transposable element-derived protein 4-like [Danio rerio]
100005974	XM_017358028.2	1255	2	0.1	zmat4b	NA	NA	NA	K10137//zinc finger, matrin type 3	gi|688573912|ref|XP_009303527.1|//PREDICTED: zinc finger matrin-type protein 4 [Danio rerio]
100005981	XM_001344835.8	1743	276	9.67	ppp2r5ca	NA	NA	NA	K11584//serine/threonine-protein phosphatase 2A regulatory subunit B'	gi|974075909|ref|XP_015235490.1|//PREDICTED: serine/threonine-protein phosphatase 2A 56 kDa regulatory subunit gamma isoform isoform X2 [Cyprinodon variegatus]
100005990	XM_005171535.4	5237	280	3.22	LOC100005990	NA	NA	NA	K14388//solute carrier family 5 (sodium-coupled monocarboxylate transporter), member 8/12	gi|528472708|ref|XP_005171592.1|//PREDICTED: uncharacterized protein LOC100005990 [Danio rerio]
100005996	XM_009303144.3,XM_009303145.3,XM_009303146.3,XM_009303147.3,XM_009303148.3,XM_009303149.3,XM_009303150.3,XM_009303151.3,XM_017357016.2	5066.09	384	4.56	mark2b	NA	NA	NA	K08798//MAP/microtubule affinity-regulating kinase [EC:2.7.11.1]	gi|688564027|ref|XP_009301419.1|//PREDICTED: serine/threonine-protein kinase MARK2 isoform X1 [Danio rerio];gi|688564029|ref|XP_009301420.1|//PREDICTED: serine/threonine-protein kinase MARK2 isoform X2 [Danio rerio];gi|688564033|ref|XP_009301422.1|//PREDICTED: serine/threonine-protein kinase MARK2 isoform X4 [Danio rerio];gi|688564037|ref|XP_009301424.1|//PREDICTED: serine/threonine-protein kinas…
100006005	NM_001004561.1,XM_005171783.4	2028	2	0.06	arrdc1a	NA	NA	NA	K20910//thioredoxin-interacting protein;K15180//negative elongation factor B	gi|528479178|ref|XP_005171840.1|//PREDICTED: arrestin domain containing 1a isoform X1 [Danio rerio];gi|52218968|ref|NP_001004561.1|//arrestin domain containing 1a [Danio rerio]
100006019	XM_017353339.2,XM_017353341.2	2341	15.51	0.4	si:ch73-138e16.4	NA	GO:0046872//metal ion binding;GO:0003676//nucleic acid binding	NA	K09228//KRAB domain-containing zinc finger protein	gi|688607258|ref|XP_009294106.1|//PREDICTED: gastrula zinc finger protein XlCGF7.1 isoform X1 [Danio rerio]
100006037	NM_200078.2	1580	473	18.31	cited4b	GO:0005634//nucleus	GO:0001105//RNA polymerase II transcription coactivator activity	GO:0042692//muscle cell differentiation;GO:0006355//regulation of transcription, DNA-templated	NA	gi|924859516|ref|NP_956372.2|//Cbp/p300-interacting transactivator, with Glu/Asp-rich carboxy-terminal domain, 4b [Danio rerio]
100006039	NM_001347673.1	5635	326	3.48	znf687b	NA	GO:0046872//metal ion binding;GO:0003676//nucleic acid binding	NA	K19325//zinc finger protein 592	gi|326676499|ref|XP_001340736.2|//PREDICTED: zinc finger protein 687 [Danio rerio]
100006041	NM_212749.2,XM_021478160.1	1370.09	1023	45.85	rhoab	GO:0005886//plasma membrane	GO:0005525//GTP binding	GO:0043066//negative regulation of apoptotic process;GO:0032956//regulation of actin cytoskeleton organization;GO:1902766//skeletal muscle satellite cell migration;GO:0036342//post-anal tail morphogenesis;GO:0040001//establishment of mitotic spindle localization;GO:0016055//Wnt signaling pathway;GO:0048840//otolith development;GO:0035023//regulation of Rho protein signal transduction;GO:0044319//…	K04513//Ras homolog gene family, member A	gi|56118288|ref|NP_997914.2|//rho-related GTP-binding protein RhoA-B [Danio rerio]
100006043	XM_001344880.8,XM_021471217.1	2441.05	11	0.27	klf5a	NA	NA	NA	K09206//krueppel-like factor 5	gi|528468400|ref|XP_001344916.5|//PREDICTED: Krueppel-like factor 5 [Danio rerio]
100006053	NM_001100097.1,XM_009294011.3	2705.3	50.17	1.12	si:dkey-266f7.1	NA	NA	NA	NA	gi|688598787|ref|XP_009292286.1|//PREDICTED: uncharacterized protein LOC100006053 isoform X2 [Danio rerio]
100006059	XM_021470258.1	1666	1	0.04	si:ch211-152c8.2	NA	NA	NA	NA	gi|688613315|ref|XP_001344930.3|//PREDICTED: uncharacterized protein C18orf63 homolog [Danio rerio]
100006062	XM_001344897.5	2882	37	0.78	si:ch73-193c12.2	NA	NA	NA	NA	gi|125819641|ref|XP_001344933.1|//PREDICTED: trichohyalin-like [Danio rerio]
100006078	XM_009297318.2,XM_021473752.1	2093	4	0.12	ccr9b	NA	NA	NA	K04184//C-C chemokine receptor type 9	gi|159155092|gb|AAI54645.1|//LOC100006078 protein [Danio rerio]
100006084	XM_003200936.5	1189	46	2.39	si:ch73-138e16.8	NA	GO:0046872//metal ion binding;GO:0003676//nucleic acid binding	NA	K09228//KRAB domain-containing zinc finger protein	gi|190338151|gb|AAI62860.1|//Si:ch73-138e16.8 protein [Danio rerio]
100006087	XM_005164166.4,XM_005164169.4,XM_005164170.4,XM_005164171.4,XM_009299674.3,XM_021474701.1,XM_021474702.1,XM_021474703.1,XM_021474704.1	5100.72	275	3.25	si:dkeyp-57f11.2	NA	NA	NA	K10369//supervillin	gi|528474766|ref|XP_005164226.1|//PREDICTED: supervillin isoform X3 [Danio rerio];gi|528474770|ref|XP_005164228.1|//PREDICTED: supervillin isoform X6 [Danio rerio];gi|528474760|ref|XP_005164223.1|//PREDICTED: supervillin isoform X1 [Danio rerio];gi|688544150|ref|XP_009297949.1|//PREDICTED: supervillin isoform X2 [Danio rerio];gi|528474768|ref|XP_005164227.1|//PREDICTED: supervillin isoform X4 [Da…
100006088	NM_001114983.2,XM_009299931.3,XM_017354921.2	4735.47	315.87	4.02	sobpb	NA	GO:0046872//metal ion binding	NA	NA	gi|169234717|ref|NP_001108455.1|//sine oculis-binding protein homolog [Danio rerio]
100006090	XM_005165229.4,XM_005165230.4,XM_005165231.4	9939.25	171	1.03	abca2	NA	NA	NA	K05642//ATP-binding cassette, subfamily A (ABC1), member 2	gi|528479107|ref|XP_005165286.1|//PREDICTED: ATP-binding cassette sub-family A member 2 isoform X1 [Danio rerio];gi|528479109|ref|XP_005165287.1|//PREDICTED: ATP-binding cassette sub-family A member 2 isoform X2 [Danio rerio];gi|528479111|ref|XP_005165288.1|//PREDICTED: ATP-binding cassette sub-family A member 2 isoform X3 [Danio rerio]
100006122	NM_001111249.1	1664	4.4	0.16	LOC100006122	NA	GO:0005516//calmodulin binding	GO:0036372//opsin transport;GO:0048793//pronephros development	K16774//IQ calmodulin-binding motif-containing protein 1	gi|162287402|ref|NP_001104719.1|//uncharacterized protein LOC100006122 [Danio rerio]
100006128	NM_001265583.1	955	4	0.26	mespab	NA	GO:0046983//protein dimerization activity	NA	K09076//mesoderm posterior	gi|126631698|gb|AAI34251.1|//LOC100006128 protein [Danio rerio]
100006131	NM_001040382.1	1202	7	0.36	fhad1	NA	NA	NA	K16463//centrosomal protein CEP170	gi|94536685|ref|NP_001035472.1|//forkhead-associated domain-containing protein 1 [Danio rerio]
100006143	NM_001100099.1,XM_009294014.3,XM_017352166.2,XM_021467962.1	2052.8	228.91	6.78	si:dkey-266f7.5	NA	NA	NA	K01142//exodeoxyribonuclease III [EC:3.1.11.2];K04257//olfactory receptor;K10771//AP endonuclease 1 [EC:4.2.99.18]	gi|688598795|ref|XP_009292288.1|//PREDICTED: uncharacterized protein LOC100006143 isoform X1 [Danio rerio];gi|528509123|ref|XP_005159448.1|//PREDICTED: uncharacterized protein LOC100006143 isoform X2 [Danio rerio]
100006147	XM_001922844.6,XM_005161244.4,XM_009295392.3,XM_009295393.3,XM_009295394.1,XM_021474452.1,XM_021474453.1,XM_021474454.1,XM_021474455.1,XM_021474456.1	2690	32	0.72	cul5b	NA	NA	NA	K10612//cullin 5	gi|528513723|ref|XP_005161301.1|//PREDICTED: cullin-5 isoform X2 [Danio rerio];gi|189533824|ref|XP_001922879.1|//PREDICTED: cullin-5 isoform X4 [Danio rerio];gi|688605508|ref|XP_009293668.1|//PREDICTED: cullin-5 isoform X3 [Danio rerio];gi|688605503|ref|XP_009293667.1|//PREDICTED: cullin-5 isoform X1 [Danio rerio];gi|688605513|ref|XP_009293669.1|//PREDICTED: cullin-5 isoform X5 [Danio rerio]
100006169	XM_001344969.6	1684	37.28	1.35	sertm1	GO:0016021//integral component of membrane	NA	NA	NA	gi|125828179|ref|XP_001345005.1|//PREDICTED: serine-rich and transmembrane domain-containing protein 1 [Danio rerio]
100006170	XM_003200791.5	1732	12	0.42	depdc1b	NA	NA	GO:0035556//intracellular signal transduction	K20640//Rho GTPase-activating protein 19;K20631//Rho GTPase-activating protein 6;K20632//deleted in liver cancer protein	gi|89130485|gb|AAI14312.1|//Depdc1b protein [Danio rerio]
100006177	XM_021472026.1	1152	11	0.59	LOC100006177	NA	NA	NA	K09228//KRAB domain-containing zinc finger protein;K15261//poly [ADP-ribose] polymerase 10/14/15 [EC:2.4.2.30];K10884//ATP-dependent DNA helicase 2 subunit 1	gi|688540407|ref|XP_005158058.2|//PREDICTED: GTPase IMAP family member 7-like [Danio rerio]
100006181	NM_001122714.1,XM_009298477.2,XM_021478313.1	1664	8	0.29	pimr51	NA	NA	NA	K08807//proto-oncogene serine/threonine-protein kinase Pim-3 [EC:2.7.11.1];K04702//proto-oncogene serine/threonine-protein kinase Pim-1 [EC:2.7.11.1]	gi|170016003|ref|NP_001116186.1|//Pim proto-oncogene, serine/threonine kinase, related 51 [Danio rerio];gi|688536691|ref|XP_009296752.1|//PREDICTED: uncharacterized protein LOC100006181 isoform X1 [Danio rerio]
100006189	XM_001344986.8,XM_005170706.4	6551.65	195.38	1.79	osbpl5	NA	NA	NA	K20464//oxysterol-binding protein-related protein 5	gi|326680287|ref|XP_001345022.3|//PREDICTED: oxysterol-binding protein-related protein 5 isoform X1 [Danio rerio]
100006191	XM_001344987.6	1777	1	0.03	trim35-14	NA	NA	NA	K12012//tripartite motif-containing protein 35	gi|125814028|ref|XP_001345023.1|//PREDICTED: zinc-binding protein A33-like [Danio rerio]
100006201	XM_001339351.8	3181	1453	27.62	letm2	NA	NA	NA	K17800//LETM1 and EF-hand domain-containing protein 1, mitochondrial	gi|125827530|ref|XP_001339387.1|//PREDICTED: LETM1 domain-containing protein LETM2, mitochondrial [Danio rerio]
100006207	NM_001302626.1,XM_021470424.1	1265.56	964	46.88	si:ch73-147o17.1	NA	NA	NA	K14014//small VCP/p97-interacting protein	gi|700674267|ref|NP_001289555.1|//si:ch73-147o17.1 [Danio rerio];gi|47220502|emb|CAG05528.1|//unnamed protein product [Tetraodon nigroviridis]
100006212	NM_001326367.1	1425	712.57	30.67	rfxap	NA	NA	NA	K08063//regulatory factor X-associated protein	gi|189524469|ref|XP_001923680.1|//PREDICTED: regulatory factor X-associated protein [Danio rerio]
100006233	XM_003198148.5,XM_005164174.4,XM_005164175.4,XM_005164176.4,XM_009299680.3,XM_021474705.1	8369.94	469.11	3.36	arhgap23a	NA	NA	NA	K20315//Rho GTPase-activating protein 21/23	gi|528474782|ref|XP_003198196.2|//PREDICTED: rho GTPase-activating protein 23 isoform X1 [Danio rerio];gi|528474788|ref|XP_005164233.1|//PREDICTED: rho GTPase-activating protein 23 isoform X6 [Danio rerio];gi|688544200|ref|XP_009297955.1|//PREDICTED: rho GTPase-activating protein 23 isoform X3 [Danio rerio];gi|688544202|ref|XP_009297956.1|//PREDICTED: rho GTPase-activating protein 23 isoform X4 […
100006238	NM_001126480.1,XM_021478161.1	2291	54.22	1.44	aldh9a1a.2	GO:0005737//cytoplasm	GO:0047105//4-trimethylammoniobutyraldehyde dehydrogenase activity;GO:0019145//aminobutyraldehyde dehydrogenase activity	GO:0055114//oxidation-reduction process	K00149//aldehyde dehydrogenase family 9 member A1 [EC:1.2.1.47 1.2.1.3]	gi|187608026|ref|NP_001119952.1|//4-trimethylaminobutyraldehyde dehydrogenase [Danio rerio];gi|528486998|ref|XP_005166834.1|//PREDICTED: 4-trimethylaminobutyraldehyde dehydrogenase isoform X1 [Danio rerio]
100006246	NM_001202472.2	2552	35.1	0.83	dhx32a	NA	NA	NA	K18994//pre-mRNA-splicing factor ATP-dependent RNA helicase DHX32 [EC:3.6.4.13]	gi|725503290|ref|NP_001189401.2|//DEAD/H (Asp-Glu-Ala-Asp/His) box polypeptide 32 [Danio rerio]
100006249	XM_001923569.6	2516	85	2.05	chst2b	GO:0016021//integral component of membrane;GO:0000139//Golgi membrane	GO:0008146//sulfotransferase activity	GO:0005975//carbohydrate metabolic process	K04745//carbohydrate 6-sulfotransferase 2 [EC:2.8.2.-]	gi|292627441|ref|XP_001923604.2|//PREDICTED: carbohydrate sulfotransferase 2 [Danio rerio]
100006250	XM_001339036.6	935	63.5	4.22	LOC100006250	NA	NA	NA	K17092//annexin A2	gi|292628438|ref|XP_001339072.3|//PREDICTED: annexin A2-A-like [Danio rerio]
100006255	XM_017358253.2	3399	1257	22.34	itga7	NA	NA	NA	K06583//integrin alpha 7	gi|966651993|gb|KTF86895.1|//hypothetical protein cypCar_00033560 [Cyprinus carpio]
100006257	XM_001345030.5	1123	2	0.11	cetn2	NA	NA	NA	K10840//centrin-2	gi|125834695|ref|XP_001345066.1|//PREDICTED: centrin-2 [Danio rerio]
100006263	XM_021478105.1	3449	3.91	0.07	si:dkey-23a13.11	NA	NA	NA	K06727//Fc receptor-like protein	gi|688562903|ref|XP_009301163.1|//PREDICTED: sialoadhesin-like [Danio rerio]
100006266	NM_001083057.1,XM_005161528.4	1431.29	48	2.06	si:dkeyp-53d3.6	NA	NA	NA	K09228//KRAB domain-containing zinc finger protein	gi|528515012|ref|XP_005161585.1|//PREDICTED: uncharacterized protein LOC100006266 isoform X1 [Danio rerio]
100006279	NM_001013297.2	2399	2.6	0.07	prnpb	GO:0009986//cell surface;GO:0005886//plasma membrane	NA	GO:0055113//epiboly involved in gastrulation with mouth forming second;GO:0051260//protein homooligomerization;GO:0007417//central nervous system development;GO:2000047//regulation of cell-cell adhesion mediated by cadherin;GO:0061097//regulation of protein tyrosine kinase activity;GO:0016338//calcium-independent cell-cell adhesion via plasma membrane cell-adhesion molecules;GO:0034334//adherens …	K16628//collagen, type VII, alpha	gi|78370152|ref|NP_001013315.2|//prion protein b precursor [Danio rerio]
100006301	NM_001109739.1,XM_017356002.2	3874.32	94	1.46	si:dkey-204l11.1	GO:0016021//integral component of membrane	NA	NA	K05163//tumor necrosis factor receptor superfamily member 27	gi|688554797|ref|XP_009299718.1|//PREDICTED: tumor necrosis factor receptor superfamily member 27 isoform X1 [Danio rerio];gi|157841236|ref|NP_001103209.1|//tumor necrosis factor receptor superfamily member 27 [Danio rerio]
100006302	XM_005172330.4,XM_021471899.1,XM_021471900.1,XM_021477793.1,XM_021477794.1,XM_021477795.1	2393	6	0.15	si:dkeyp-75h12.7	NA	NA	NA	K05139//interleukin 22 receptor alpha 2;K05131//interferon receptor 2	gi|528484894|ref|XP_005172387.1|//PREDICTED: uncharacterized protein LOC100006302 [Danio rerio]
100006303	XM_001345063.8,XM_009303924.3,XM_021472051.1,XM_021472052.1	5319.16	66.2	0.75	gls2a	NA	NA	NA	K01425//glutaminase [EC:3.5.1.2]	gi|688567633|ref|XP_009302199.1|//PREDICTED: glutaminase liver isoform, mitochondrial isoform X1 [Danio rerio];gi|528487451|ref|XP_001345099.5|//PREDICTED: glutaminase liver isoform, mitochondrial isoform X2 [Danio rerio]
100006305	XM_005171430.4,XM_005171431.4	3718	22	0.36	gpc5c	NA	NA	NA	K08111//glypican 5	gi|688539096|ref|XP_005171487.2|//PREDICTED: glypican-5 isoform X1 [Danio rerio];gi|688539099|ref|XP_005171488.2|//PREDICTED: glypican-5 isoform X2 [Danio rerio]
100006310	NM_001007780.1	1140	21.62	1.17	sprn2	GO:0009986//cell surface;GO:0016021//integral component of membrane	NA	GO:0051260//protein homooligomerization	NA	gi|56090200|ref|NP_001007781.1|//shadow of prion protein 2 precursor [Danio rerio]
100006320	NM_001191050.1	2126	35.28	1.01	ugt2a1	NA	NA	NA	K00699//glucuronosyltransferase [EC:2.4.1.17]	gi|300796003|ref|NP_001177979.1|//UDP glucuronosyltransferase 2 family, polypeptide A1 precursor [Danio rerio]
100006328	XM_001345074.7	3108	4	0.08	slc13a5b	NA	NA	NA	K14445//solute carrier family 13 (sodium-dependent dicarboxylate transporter), member 2/3/5	gi|528501925|ref|XP_001345110.4|//PREDICTED: solute carrier family 13 member 5 [Danio rerio]
100006339	XM_001345086.7,XM_017351877.2	4568	30	0.4	ttll5	NA	NA	NA	K16602//tubulin polyglutamylase TTLL5 [EC:6.-.-.-]	gi|688595831|ref|XP_001345122.5|//PREDICTED: tubulin polyglutamylase TTLL5-like [Danio rerio]
100006341	NM_001002195.1	1685	11	0.4	rassf2b	NA	NA	GO:0007165//signal transduction	K09851//Ras association domain-containing protein 2/4	gi|50345048|ref|NP_001002195.1|//Ras association (RalGDS/AF-6) domain family member 2b [Danio rerio]
100006345	NM_001042694.2,XM_021475968.1	1802.69	94.05	3.18	fktn	NA	NA	GO:0060049//regulation of protein glycosylation;GO:0048747//muscle fiber development;GO:0001570//vasculogenesis	K19872//fukutin [EC:2.7.8.-]	gi|129270078|ref|NP_001036159.2|//fukutin [Danio rerio];gi|111034980|gb|ABH03463.1|//fukutin [Danio rerio]
100006350	XM_005155322.4,XM_005155325.4,XM_005155326.4,XM_021479326.1,XM_689322.10	9443	201.02	1.28	whsc1l1	NA	NA	NA	K11425//histone-lysine N-methyltransferase NSD3 [EC:2.1.1.43]	gi|528492001|ref|XP_005155382.1|//PREDICTED: histone-lysine N-methyltransferase NSD3 isoform X2 [Danio rerio];gi|528491993|ref|XP_005155379.1|//PREDICTED: histone-lysine N-methyltransferase NSD3 isoform X1 [Danio rerio];gi|528492003|ref|XP_005155383.1|//PREDICTED: histone-lysine N-methyltransferase NSD3 isoform X3 [Danio rerio]
100006366	XM_001919970.7	5418	9	0.1	col5a2b	NA	NA	NA	K19721//collagen, type V/XI/XXIV/XXVII, alpha	gi|528481818|ref|XP_001920005.4|//PREDICTED: collagen alpha-2(V) chain isoform X1 [Danio rerio]
100006371	NM_001103144.1,XM_005170765.4,XM_017352422.2	2621	25.32	0.59	tmem151ba	GO:0016021//integral component of membrane	NA	NA	NA	gi|156739331|ref|NP_001096614.1|//transmembrane protein 151B [Danio rerio];gi|528512478|ref|XP_005170822.1|//PREDICTED: transmembrane protein 151B isoform X1 [Danio rerio]
100006377	NM_001122946.1,XM_005161775.4	2928.09	222	4.59	senp7b	NA	NA	NA	K08596//sentrin-specific protease 7 [EC:3.4.22.68]	gi|171545993|ref|NP_001116418.1|//sentrin-specific protease 7 [Danio rerio];gi|528516467|ref|XP_005161832.1|//PREDICTED: sentrin-specific protease 7 isoform X1 [Danio rerio]
100006379	XM_021479470.1,XM_021479471.1,XM_021479472.1,XM_021479473.1,XM_021479474.1,XM_021479475.1,XM_021479476.1	6218	5.01	0.05	slc4a5	NA	NA	NA	K13857//solute carrier family 4 (sodium bicarbonate cotransporter), member 5	gi|966714394|gb|KTG46632.1|//hypothetical protein cypCar_00019488, partial [Cyprinus carpio];gi|688575661|ref|XP_009303972.1|//PREDICTED: electrogenic sodium bicarbonate cotransporter 4 isoform X1 [Danio rerio];gi|688575672|ref|XP_009303976.1|//PREDICTED: electrogenic sodium bicarbonate cotransporter 4 isoform X5 [Danio rerio]
100006392	XM_001345116.6,XM_005165809.4,XM_009302211.3,XM_009302212.3,XM_021477027.1,XM_021477028.1	1355	9	0.41	gulp1b	NA	NA	NA	K11322//enhancer of polycomb-like protein;K12474//low density lipoprotein receptor adapter protein 1	gi|528481824|ref|XP_001345152.3|//PREDICTED: PTB domain-containing engulfment adapter protein 1 isoform X3 [Danio rerio];gi|688559107|ref|XP_009300487.1|//PREDICTED: PTB domain-containing engulfment adapter protein 1 isoform X2 [Danio rerio];gi|528481826|ref|XP_005165866.1|//PREDICTED: PTB domain-containing engulfment adapter protein 1 isoform X4 [Danio rerio];gi|688559103|ref|XP_009300486.1|//PR…
100006399	XM_001340930.6	4568	2	0.03	alx4a	NA	NA	NA	K09451//homeobox protein aristaless-like 4	gi|125820954|ref|XP_001340966.1|//PREDICTED: homeobox protein aristaless-like 4 [Danio rerio]
100006417	XM_005171536.4,XM_021472464.1	8906	1222	8.23	tcf20	GO:0005634//nucleus	GO:0008270//zinc ion binding;GO:0003700//DNA binding transcription factor activity;GO:0044212//transcription regulatory region DNA binding	GO:0045944//positive regulation of transcription from RNA polymerase II promoter	K19749//retinoic acid-induced protein 1	gi|528472718|ref|XP_005171593.1|//PREDICTED: transcription factor 20 [Danio rerio]
100006427	XM_005161518.4	3899	38.59	0.6	sv2bb	NA	NA	NA	K06258//MFS transporter, VNT family, synaptic vesicle glycoprotein 2	gi|528521156|ref|XP_005161575.1|//PREDICTED: synaptic vesicle glycoprotein 2B [Danio rerio]
100006433	XM_003199223.5,XM_021478959.1	1030	4.29	0.26	si:rp71-45g20.10	GO:0005634//nucleus	GO:0008270//zinc ion binding	NA	K10624//E3 ubiquitin-protein ligase RBBP6 [EC:2.3.2.27]	gi|326670686|ref|XP_001920294.3|//PREDICTED: E3 ubiquitin-protein ligase RBBP6 [Danio rerio]
100006442	NM_001089581.1	1747	425	14.85	slc25a47b	GO:0005743//mitochondrial inner membrane;GO:0016021//integral component of membrane	GO:0003735//structural constituent of ribosome	GO:0055085//transmembrane transport;GO:0006412//translation	K15123//solute carrier family 25, member 45/47	gi|148224461|ref|NP_001083050.1|//solute carrier family 25 member 47-B [Danio rerio]
100006445	NM_001115071.1,XM_021469275.1	3628	23.72	0.39	zgc:173486	NA	GO:0046872//metal ion binding;GO:0003676//nucleic acid binding	NA	K09228//KRAB domain-containing zinc finger protein	gi|169234878|ref|NP_001108543.1|//uncharacterized protein LOC100006445 [Danio rerio]
100006448	XM_002666479.4,XM_009296904.3,XM_021473672.1,XM_021473673.1	1995.7	3500	106.77	ca6	NA	NA	NA	K01672//carbonic anhydrase [EC:4.2.1.1]	gi|688611860|ref|XP_009295179.1|//PREDICTED: uncharacterized protein LOC100006448 isoform X1 [Danio rerio];gi|292627019|ref|XP_002666525.1|//PREDICTED: carbonic anhydrase 6-like isoform X2 [Danio rerio]
100006454	XM_009303581.3,XM_009303582.3,XM_009303583.3,XM_009303584.3,XM_009303585.3,XM_009303586.3,XM_009303587.3,XM_009303588.3,XM_009303589.3,XM_021472029.1,XM_021478024.1,XM_021478025.1,XM_021478026.1,XM_021478027.1	3477	23.76	0.41	tead1b	GO:0005634//nucleus	GO:0003677//DNA binding;GO:0003700//DNA binding transcription factor activity	GO:0035329//hippo signaling;GO:0006355//regulation of transcription, DNA-templated	K09448//transcriptional enhancer factor	gi|688566021|ref|XP_009301859.1|//PREDICTED: transcriptional enhancer factor TEF-1 isoform X2 [Danio rerio];gi|688566024|ref|XP_009301860.1|//PREDICTED: transcriptional enhancer factor TEF-1 isoform X3 [Danio rerio];gi|688566032|ref|XP_009301863.1|//PREDICTED: transcriptional enhancer factor TEF-1 isoform X6 [Danio rerio];gi|688566037|ref|XP_009301866.1|//PREDICTED: transcriptional enhancer facto…
100006456	XM_001345159.8,XM_005167947.4,XM_009304461.3,XM_017357744.2,XM_017357745.2,XM_017357746.2,XM_017357748.2	4629	42	0.55	fmnl2a	NA	NA	NA	K04512//dishevelled associated activator of morphogenesis	gi|688570076|ref|XP_009302736.1|//PREDICTED: formin-like protein 2 isoform X5 [Danio rerio];gi|688570081|ref|XP_009302737.1|//PREDICTED: formin-like protein 2 isoform X7 [Danio rerio];gi|326670467|ref|XP_001345195.4|//PREDICTED: formin-like protein 2 isoform X8 [Danio rerio];gi|688570074|ref|XP_009302735.1|//PREDICTED: formin-like protein 2 isoform X4 [Danio rerio];gi|528489189|ref|XP_005168004.1…
100006464	XM_001345161.6	1873	3	0.1	si:dkey-27j5.5	NA	NA	NA	K07843//RAS, dexamethasone-induced Ras-related protein 1	gi|688534775|ref|XP_001345197.3|//PREDICTED: GTP-binding protein Rhes [Danio rerio]
100006469	XM_017353477.2	4009	92.55	1.39	LOC100006469	NA	NA	NA	K06582//natural killer cell receptor 2B4;K06570//lymphocyte antigen 9;K06511//CD84 antigen	gi|688607957|ref|XP_009294305.1|//PREDICTED: T-cell surface antigen CD2-like [Danio rerio]
100006472	XM_021468528.1	3398	69	1.23	cfap57	NA	NA	NA	K16482//centriolar protein POC1	gi|688536344|ref|XP_009296439.1|//PREDICTED: WD repeat-containing protein 65 isoform X2 [Danio rerio]
100006475	NM_001110128.1	1834	249.87	8.31	zgc:171500	GO:0009986//cell surface;GO:0016021//integral component of membrane	GO:0005102//receptor binding	GO:0006955//immune response	K06582//natural killer cell receptor 2B4;K06570//lymphocyte antigen 9;K06499//carcinoembryonic antigen-related cell adhesion molecule	gi|158534019|ref|NP_001103598.1|//uncharacterized protein LOC100006475 precursor [Danio rerio]
100006493	XM_001920259.7,XM_021478958.1	1033	3.14	0.19	si:rp71-45g20.11	GO:0005634//nucleus	GO:0008270//zinc ion binding	NA	K10624//E3 ubiquitin-protein ligase RBBP6 [EC:2.3.2.27]	gi|326670686|ref|XP_001920294.3|//PREDICTED: E3 ubiquitin-protein ligase RBBP6 [Danio rerio]
100006494	XM_001345182.7	2925	11	0.23	mycbpap	NA	NA	NA	NA	gi|688534778|ref|XP_001345218.5|//PREDICTED: MYCBP-associated protein [Danio rerio]
100006496	XM_001345184.7,XM_021479328.1	7440.11	3	0.02	pcdh1a	NA	NA	NA	K16498//protocadherin delta 1	gi|326671182|ref|XP_001345220.3|//PREDICTED: protocadherin-1 isoform X1 [Danio rerio]
100006516	XM_009304424.3,XM_009304426.3	4671.13	54	0.7	atf2	GO:0005634//nucleus	GO:0046872//metal ion binding;GO:0043565//sequence-specific DNA binding;GO:0003700//DNA binding transcription factor activity	GO:0006357//regulation of transcription from RNA polymerase II promoter	K04450//cyclic AMP-dependent transcription factor ATF-2	gi|688569928|ref|XP_009302699.1|//PREDICTED: cyclic AMP-dependent transcription factor ATF-2 isoform X1 [Danio rerio];gi|688569934|ref|XP_009302701.1|//PREDICTED: cyclic AMP-dependent transcription factor ATF-2 isoform X3 [Danio rerio]
100006523	NM_001113659.1	984	190	11.98	zgc:198419	NA	GO:0008199//ferric iron binding	GO:0006879//cellular iron ion homeostasis;GO:0006826//iron ion transport	K00522//ferritin heavy chain [EC:1.16.3.2]	gi|165972411|ref|NP_001107131.1|//uncharacterized protein LOC100006523 [Danio rerio]
100006534	XM_001345212.7,XM_009295236.3	1239	2	0.1	si:dkey-184p9.9	GO:0016021//integral component of membrane	NA	NA	K06459//T-cell surface glycoprotein CD8 beta chain	gi|528513304|ref|XP_001345248.4|//PREDICTED: uncharacterized protein si:dkey-184p9.9 [Danio rerio]
100006541	XM_021475160.1	6298	11	0.1	si:ch73-177h5.3	NA	NA	NA	K06255//heparan sulfate proteoglycan 2 (perlecan)	gi|688546763|ref|XP_009298384.1|//PREDICTED: B-cell receptor CD22-like [Danio rerio]
100006542	XM_001345219.7	625	1	0.1	LOC100006542	GO:0016020//membrane	NA	GO:0009987//cellular process	K19931//protein lin-7;K01056//peptidyl-tRNA hydrolase, PTH1 family [EC:3.1.1.29]	gi|528518602|ref|XP_001345255.4|//PREDICTED: torsin-1A-like [Danio rerio]
100006548	XM_017351287.2	5548	1078	11.69	wu:fb16f03	NA	NA	NA	K03260//translation initiation factor 4G	gi|688589330|ref|XP_003201678.3|//PREDICTED: eukaryotic translation initiation factor 4 gamma 1 [Danio rerio]
100006557	XM_001345229.7,XM_017353433.2,XM_021469547.1	1210.12	20.94	1.07	LOC100006557	NA	NA	NA	K06582//natural killer cell receptor 2B4;K06570//lymphocyte antigen 9;K06511//CD84 antigen	gi|528515386|ref|XP_005161703.1|//PREDICTED: uncharacterized protein LOC100006557 isoform X2 [Danio rerio];gi|688607939|ref|XP_009294300.1|//PREDICTED: uncharacterized protein LOC100006557 isoform X1 [Danio rerio]
100006560	XM_001345232.6	5425	135	1.5	si:ch73-112l6.1	NA	NA	NA	NA	gi|292625508|ref|XP_001345268.3|//PREDICTED: uncharacterized protein si:ch73-112l6.1 isoform X1 [Danio rerio]
100006564	NM_001126485.1	2425	20.54	0.51	si:ch211-22k7.9	NA	NA	NA	K20865//NACHT, LRR and PYD domains-containing protein 12	gi|187608193|ref|NP_001119957.1|//uncharacterized protein LOC100006564 [Danio rerio]
100006580	XM_021469660.1	2639	131.74	3.03	si:ch211-255f4.12	NA	NA	NA	K09228//KRAB domain-containing zinc finger protein	gi|688607209|ref|XP_009294091.1|//PREDICTED: gastrula zinc finger protein XlCGF7.1 [Danio rerio]
100006583	XM_017353979.2	2260	35.61	0.96	si:dkey-105h11.2	NA	NA	NA	K15010//homer;K02324//DNA polymerase epsilon subunit 1 [EC:2.7.7.7]	gi|688613517|ref|XP_001345286.5|//PREDICTED: NXPE family member 3-like [Danio rerio]
100006589	NM_201499.1,XM_005167655.4	2031.84	914.95	27.4	idh1	NA	GO:0000287//magnesium ion binding;GO:0004450//isocitrate dehydrogenase (NADP+) activity;GO:0051287//NAD binding	GO:0006099//tricarboxylic acid cycle;GO:0006102//isocitrate metabolic process;GO:0030097//hemopoiesis	K00031//isocitrate dehydrogenase [EC:1.1.1.42]	gi|528489990|ref|XP_005167712.1|//PREDICTED: isocitrate dehydrogenase [NADP] cytoplasmic isoform X1 [Danio rerio];gi|41393155|ref|NP_958907.1|//isocitrate dehydrogenase [NADP] cytoplasmic [Danio rerio]
100006599	XM_001345259.6	2220	27.19	0.74	si:dkey-27j5.3	NA	NA	NA	K00901//diacylglycerol kinase (ATP) [EC:2.7.1.107]	gi|189515269|ref|XP_001345295.2|//PREDICTED: meteorin-like protein [Danio rerio]
100006612	XM_009303504.3,XM_009303506.3,XM_009303515.3,XM_021477989.1,XM_021477990.1,XM_021477991.1,XM_021477992.1,XM_021477993.1,XM_021477994.1,XM_021477996.1,XM_021477997.1,XM_021477998.1,XM_021477999.1,XM_021478000.1	9450.02	804	5.1	myo9aa	NA	NA	NA	K10360//myosin IX	gi|688565719|ref|XP_009301781.1|//PREDICTED: unconventional myosin-IXa isoform X3 [Danio rerio];gi|688565738|ref|XP_009301790.1|//PREDICTED: unconventional myosin-IXa isoform X10 [Danio rerio];gi|688565727|ref|XP_009301786.1|//PREDICTED: unconventional myosin-IXa isoform X6 [Danio rerio];gi|688565722|ref|XP_009301784.1|//PREDICTED: unconventional myosin-IXa isoform X4 [Danio rerio];gi|688565729|r…
100006614	XM_001919401.6,XM_021472193.1,XM_021474187.1,XM_021474188.1	2592.99	4.44	0.1	kcnh3	NA	NA	NA	K04906//potassium voltage-gated channel Eag-related subfamily H member 3;K04911//potassium voltage-gated channel Eag-related subfamily H member 8	gi|528490204|ref|XP_001919436.3|//PREDICTED: potassium voltage-gated channel subfamily H member 3 [Danio rerio]
100006618	NM_001017902.1	1379	57	2.54	mettl2a	NA	GO:0043803//hydroxyneurosporene-O-methyltransferase activity;GO:0009008//DNA-methyltransferase activity;GO:0016279//protein-lysine N-methyltransferase activity;GO:0034541//dimethylarsinite methyltransferase activity;GO:0052665//tRNA (uracil-2'-O-)-methyltransferase activity;GO:0052667//phosphomethylethanolamine N-methyltransferase activity;GO:0052735//tRNA (cytosine-3-)-methyltransferase activity…	GO:0032259//methylation	K00599//methyltransferase-like protein 6 [EC:2.1.1.-];K15264//25S rRNA (cytosine2278-C5)-methyltransferase [EC:2.1.1.311]	gi|62955775|ref|NP_001017902.1|//methyltransferase-like protein 2-A [Danio rerio]
100006622	XM_001345278.6,XM_009307400.3,XM_009307401.3	6336.55	706.24	6.7	rin2	NA	NA	GO:0007165//signal transduction	K17638//Ras and Rab interactor 1	gi|125833299|ref|XP_001345314.1|//PREDICTED: ras and Rab interactor 2-like isoform X1 [Danio rerio];gi|688583084|ref|XP_009305676.1|//PREDICTED: ras and Rab interactor 2-like isoform X2 [Danio rerio]
100006625	XM_001345280.7	1182	3.03	0.16	stx1a	NA	NA	NA	K04560//syntaxin 1A	gi|292621199|ref|XP_001345316.3|//PREDICTED: syntaxin-1A isoform X1 [Danio rerio]
100006634	XM_017353862.2	1118	2.23	0.12	si:ch211-157j23.3	NA	NA	NA	K15010//homer;K02324//DNA polymerase epsilon subunit 1 [EC:2.7.7.7]	gi|528519227|ref|XP_001345323.5|//PREDICTED: NXPE family member 3-like [Danio rerio]
100006636	XM_005172328.3	2917	25.06	0.52	si:ch211-216p19.6	NA	NA	NA	K12009//tripartite motif-containing protein 27 [EC:2.3.2.27];K12015//tripartite motif-containing protein 39 [EC:2.3.2.27]	gi|528484886|ref|XP_005172385.1|//PREDICTED: E3 ubiquitin-protein ligase TRIM39 isoform X1 [Danio rerio]
100006649	XM_021477721.1	2002	15.73	0.48	LOC100006649	NA	NA	NA	K06467//CD22 antigen	gi|688534787|ref|XP_009293679.1|//PREDICTED: Schwann cell myelin protein-like [Danio rerio]
100006655	XM_001345302.6	2292	1	0.03	si:dkey-187j14.4	NA	NA	NA	NA	gi|125835893|ref|XP_001345338.1|//PREDICTED: uncharacterized protein si:dkey-187j14.4 [Danio rerio]
100006656	XM_021469545.1,XM_021469546.1	2969.65	99.36	2.02	si:ch1073-188e1.1	NA	NA	NA	K06582//natural killer cell receptor 2B4;K06479//CD48 antigen;K06499//carcinoembryonic antigen-related cell adhesion molecule	gi|688607952|ref|XP_009294304.1|//PREDICTED: uncharacterized protein LOC100006656 isoform X2 [Danio rerio];gi|688607949|ref|XP_009294302.1|//PREDICTED: uncharacterized protein LOC100006656 isoform X1 [Danio rerio]
100006662	XM_005161585.4,XM_009295813.3,XM_009295814.3,XM_017353355.2,XM_017353356.2,XM_017353357.2	3678.31	1388.34	22.78	si:dkey-1b17.5	NA	NA	NA	K09228//KRAB domain-containing zinc finger protein	gi|688607199|ref|XP_009294087.1|//PREDICTED: zinc finger protein 271 [Danio rerio];gi|688607201|ref|XP_009294088.1|//PREDICTED: zinc finger protein 664 isoform X1 [Danio rerio];gi|688607206|ref|XP_005161642.2|//PREDICTED: zinc finger protein 501-like [Danio rerio]
100006671	NM_001100101.1	1229	103.33	5.18	zgc:165653	NA	NA	NA	K21073//actinin alpha 2/3	gi|153791915|ref|NP_001093571.1|//uncharacterized protein LOC100006671 [Danio rerio]
100006675	NM_201029.1,XM_005170844.4	2553.91	75	1.78	prkcba	GO:0005622//intracellular	GO:0005524//ATP binding;GO:0008270//zinc ion binding;GO:0004697//protein kinase C activity	GO:0018105//peptidyl-serine phosphorylation;GO:0035556//intracellular signal transduction	K19662//classical protein kinase C beta type [EC:2.7.11.13]	gi|528467338|ref|XP_005170901.1|//PREDICTED: protein kinase C, beta a isoform X1 [Danio rerio];gi|41053359|ref|NP_957323.1|//protein kinase C, beta a [Danio rerio]
100006678	XM_001345321.6,XM_021474252.1	2464.23	17	0.42	sh3bp1	NA	NA	NA	K20652//SH3-domain binding protein 1	gi|528495913|ref|XP_001345357.4|//PREDICTED: SH3 domain-binding protein 1 [Danio rerio]
100006681	XM_001345324.7	5655	19	0.2	si:dkey-30e9.7	NA	NA	NA	K02599//Notch 1	gi|528502243|ref|XP_001345360.4|//PREDICTED: von Willebrand factor D and EGF domain-containing protein [Danio rerio]
100006685	NM_001113660.1	5622	18	0.19	fancm	NA	GO:0003677//DNA binding;GO:0005524//ATP binding;GO:0004518//nuclease activity	GO:0006259//DNA metabolic process	K10896//fanconi anemia group M protein	gi|165972365|ref|NP_001107132.1|//Fanconi anemia group M protein [Danio rerio]
100006699	XM_017358605.2,XM_021480446.1,XM_021480447.1,XM_021480448.1	1153.01	15.16	0.81	LOC100006699	NA	NA	NA	K16453//centrosomal protein CEP110	gi|688581427|ref|XP_009305271.1|//PREDICTED: uncharacterized protein LOC100006699 isoform X1 [Danio rerio];gi|688581432|ref|XP_009305272.1|//PREDICTED: uncharacterized protein LOC100006699 isoform X3 [Danio rerio];gi|528496934|ref|XP_001345378.5|//PREDICTED: uncharacterized protein LOC100006699 isoform X2 [Danio rerio]
100006713	XM_009301902.3,XM_009301903.3,XM_017356365.2,XM_017356366.2,XM_017356367.2,XM_017356368.2	4541.99	100.78	1.34	doc2b	NA	NA	NA	K19917//double C2-like domain-containing protein beta;K19938//rabphilin-3A	gi|688557472|ref|XP_009300177.1|//PREDICTED: double C2-like domain-containing protein beta isoform X1 [Danio rerio];gi|688557474|ref|XP_009300178.1|//PREDICTED: double C2-like domain-containing protein beta isoform X2 [Danio rerio]
100006732	XM_009301904.3,XM_021476661.1	1336	2	0.09	si:ch211-209a2.2	NA	NA	NA	K13278//60kDa lysophospholipase [EC:3.1.1.5 3.1.1.47 3.5.1.1]	gi|688557477|ref|XP_009300179.1|//PREDICTED: L-asparaginase [Danio rerio]
100006734	XM_003200933.5	2514	24.55	0.59	znf1169	NA	NA	NA	K09228//KRAB domain-containing zinc finger protein	gi|688607185|ref|XP_005161619.2|//PREDICTED: zinc finger protein 239-like [Danio rerio]
100006752	XM_021477730.1	2281	17.6	0.47	LOC100006752	NA	NA	NA	K06467//CD22 antigen	gi|159155109|gb|AAI54670.1|//LOC100006752 protein [Danio rerio]
100006761	NM_001128816.1	1399	1	0.04	LOC100006761	NA	NA	NA	NA	gi|192453570|ref|NP_001122288.1|//uncharacterized protein LOC100006761 [Danio rerio]
100006764	XM_001345391.7	6628	21.08	0.19	LOC100006764	NA	NA	NA	K06582//natural killer cell receptor 2B4	gi|688608055|ref|XP_001345427.5|//PREDICTED: uncharacterized protein LOC100006764 [Danio rerio]
100006770	NM_001326714.1,XM_009300715.3,XM_017358414.2,XM_017358415.2,XM_017358416.2	1186	2	0.1	tex47	NA	NA	NA	NA	gi|528496928|ref|XP_005173062.1|//PREDICTED: uncharacterized protein C7orf62 homolog isoform X4 [Danio rerio];gi|688581417|ref|XP_009298990.1|//PREDICTED: uncharacterized protein C7orf62 homolog isoform X2 [Danio rerio];gi|292619827|ref|XP_001345431.2|//PREDICTED: uncharacterized protein C7orf62 homolog isoform X1 [Danio rerio]
100006778	NM_001113504.1,XM_005155489.4	2903	201	4.19	il6st	GO:0016021//integral component of membrane	NA	GO:0048680//positive regulation of axon regeneration	K05060//interleukin 6 signal transducer	gi|528491517|ref|XP_005155546.1|//PREDICTED: interleukin-6 receptor subunit beta isoform X1 [Danio rerio];gi|164698533|ref|NP_001106976.1|//interleukin-6 receptor subunit beta precursor [Danio rerio]
100006786	XM_017353365.2,XM_017353366.2	1629.22	22.42	0.84	znf1154	NA	NA	NA	K09228//KRAB domain-containing zinc finger protein	gi|688607273|ref|XP_005161620.2|//PREDICTED: zinc finger protein 729 [Danio rerio]
100006791	NM_001113661.1	2051	5.35	0.16	zgc:165600	GO:0030425//dendrite;GO:0032584//growth cone membrane;GO:0031901//early endosome membrane;GO:0055038//recycling endosome membrane;GO:0032590//dendrite membrane;GO:0016021//integral component of membrane;GO:0033116//endoplasmic reticulum-Golgi intermediate compartment membrane;GO:0030659//cytoplasmic vesicle membrane	NA	NA	K06528//lysosomal-associated membrane protein 1/2	gi|165972423|ref|NP_001107133.1|//lysosome-associated membrane glycoprotein 5 precursor [Danio rerio]
100006797	XM_001345414.7	4470	2	0.03	LOC100006797	NA	NA	NA	K16499//protocadherin delta 2	gi|326671162|ref|XP_001345450.3|//PREDICTED: protocadherin alpha-C2-like [Danio rerio]
100006805	XM_021469677.1	813	1.11	0.09	LOC100006805	NA	NA	NA	K06582//natural killer cell receptor 2B4;K06570//lymphocyte antigen 9;K06511//CD84 antigen	gi|528515454|ref|XP_001922067.4|//PREDICTED: SLAM family member 9-like [Danio rerio]
100006826	NM_001099430.2	2714	156.3	3.49	aste1	NA	NA	NA	NA	gi|150378445|ref|NP_001092900.1|//protein asteroid homolog 1 [Danio rerio]
100006839	XM_002666602.5	2467	1	0.02	LOC100006839	NA	NA	NA	K12023//tripartite motif-containing protein 47;K12006//tripartite motif-containing protein 16	gi|292627456|ref|XP_002666648.1|//PREDICTED: tripartite motif-containing protein 16-like [Danio rerio]
100006857	NM_001200058.1	3531	39	0.67	elmo2	NA	NA	NA	K18985//engulfment and cell motility protein 2	gi|318065083|ref|NP_001186987.1|//engulfment and cell motility protein 2 [Danio rerio]
100006858	NM_212747.1	2345	143	3.7	csnk1e	GO:0005634//nucleus;GO:0005737//cytoplasm	GO:0004674//protein serine/threonine kinase activity;GO:0005524//ATP binding	GO:0018105//peptidyl-serine phosphorylation;GO:0006897//endocytosis;GO:0016055//Wnt signaling pathway;GO:0008360//regulation of cell shape	K08960//casein kinase 1, epsilon [EC:2.7.11.1]	gi|47086551|ref|NP_997912.1|//casein kinase I isoform epsilon [Danio rerio]
100006875	XM_001345455.8,XM_009296056.3,XM_021469548.1	3065.4	33.23	0.66	LOC100006875	NA	NA	NA	K06582//natural killer cell receptor 2B4;K06499//carcinoembryonic antigen-related cell adhesion molecule	gi|528515456|ref|XP_001345491.5|//PREDICTED: uncharacterized protein LOC100006875 isoform X1 [Danio rerio];gi|688608061|ref|XP_009294332.1|//PREDICTED: uncharacterized protein LOC100006875 isoform X2 [Danio rerio]
100006880	NM_001109740.1	1193	70.55	3.65	zgc:173619	GO:0005634//nucleus	GO:0000978//RNA polymerase II proximal promoter sequence-specific DNA binding;GO:0046872//metal ion binding	GO:0006355//regulation of transcription, DNA-templated	K09228//KRAB domain-containing zinc finger protein	gi|157841258|ref|NP_001103210.1|//uncharacterized protein LOC100006880 [Danio rerio]
100006888	NM_001111250.1	1931	12	0.38	gnai3	GO:0005834//heterotrimeric G-protein complex	GO:0031683//G-protein beta/gamma-subunit complex binding;GO:0001664//G-protein coupled receptor binding;GO:0004871//signal transducer activity;GO:0005525//GTP binding;GO:0003924//GTPase activity	GO:0007188//adenylate cyclase-modulating G-protein coupled receptor signaling pathway	K04630//guanine nucleotide-binding protein G(i) subunit alpha	gi|162139050|ref|NP_001104720.1|//guanine nucleotide-binding protein G(k) subunit alpha [Danio rerio]
100006896	XM_001345471.7	1965	16.52	0.51	mmp13b	GO:0031012//extracellular matrix	GO:0004222//metalloendopeptidase activity;GO:0005509//calcium ion binding;GO:0008270//zinc ion binding	GO:0006508//proteolysis	K07994//matrix metalloproteinase-13 (collagenase 3) [EC:3.4.24.-]	gi|125838084|ref|XP_001345507.1|//PREDICTED: collagenase 3 [Danio rerio]
100006927	NM_001102395.1	1089	7	0.4	si:dkey-11p23.7	GO:0016021//integral component of membrane	NA	NA	K16352//sialic acid binding Ig-like lectin 15	gi|156139169|ref|NP_001095865.1|//sialic acid-binding Ig-like lectin 15 precursor [Danio rerio]
100006932	XM_001345494.8	2473	13.92	0.34	si:ch73-166o21.1	NA	GO:0046872//metal ion binding	NA	K12012//tripartite motif-containing protein 35	gi|189516672|ref|XP_001345530.2|//PREDICTED: zinc-binding protein A33-like [Danio rerio]
100006941	NM_001253810.1	1479	126	5.22	chrnb1	GO:0005892//acetylcholine-gated channel complex;GO:0030054//cell junction;GO:0045211//postsynaptic membrane	GO:0042166//acetylcholine binding;GO:0015464//acetylcholine receptor activity	GO:0007271//synaptic transmission, cholinergic;GO:0035094//response to nicotine;GO:0098655//cation transmembrane transport;GO:0007274//neuromuscular synaptic transmission	K04812//nicotinic acetylcholine receptor beta-1	gi|359385711|ref|NP_001240739.1|//acetylcholine receptor subunit beta precursor [Danio rerio]
100006951	NM_001099254.1,XM_005161327.4,XM_005161328.4,XM_009295459.3,XM_009295460.3,XM_009295461.3,XM_009295462.3,XM_021468743.1	2608.17	275	6.39	nrg2a	GO:0005615//extracellular space;GO:0016021//integral component of membrane	GO:0005102//receptor binding	GO:0098773//skin epidermis development;GO:0001755//neural crest cell migration;GO:0007422//peripheral nervous system development;GO:0035556//intracellular signal transduction	K05456//neuregulin 2	gi|528513898|ref|XP_005161384.1|//PREDICTED: neuregulin 2a isoform X4 [Danio rerio];gi|688605766|ref|XP_009293737.1|//PREDICTED: neuregulin 2a isoform X6 [Danio rerio];gi|688605764|ref|XP_009293736.1|//PREDICTED: neuregulin 2a isoform X5 [Danio rerio];gi|688605758|ref|XP_009293735.1|//PREDICTED: neuregulin 2a isoform X3 [Danio rerio];gi|688605756|ref|XP_009293734.1|//PREDICTED: neuregulin 2a isof…
100006952	XM_017353395.2	2014	49.41	1.49	LOC100006952	NA	NA	NA	K09228//KRAB domain-containing zinc finger protein	gi|326678094|ref|XP_001922435.3|//PREDICTED: gastrula zinc finger protein XlCGF8.2DB-like [Danio rerio]
100006965	NM_001103198.1,XM_021467964.1	2130.28	187	5.34	thap7	NA	GO:0003676//nucleic acid binding	NA	K10352//myosin heavy chain;K04460//serine/threonine-protein phosphatase 5 [EC:3.1.3.16]	gi|157073905|ref|NP_001096668.1|//THAP domain-containing protein 7 [Danio rerio]
100006971	XM_009291407.3,XM_021466296.1	2152	572.93	16.19	trim59	NA	NA	NA	K12028//tripartite motif-containing protein 59	gi|688586752|ref|XP_009289682.1|//PREDICTED: tripartite motif-containing protein 59 [Danio rerio]
100006986	XM_001340637.7	1789	37.05	1.26	si:dkey-29h14.10	NA	NA	NA	NA	gi|125839918|ref|XP_001340673.1|//PREDICTED: uncharacterized protein LOC100006986 isoform X1 [Danio rerio]
100006993	XM_021466560.1	4473	1.77	0.02	si:dkey-52d15.2	GO:0005615//extracellular space	GO:0004866//endopeptidase inhibitor activity	GO:0001889//liver development	K03910//alpha-2-macroglobulin	gi|688588075|ref|XP_009289992.1|//PREDICTED: alpha-2-macroglobulin isoform X2 [Danio rerio]
100007012	XM_001345547.7,XM_005173355.4,XM_009291404.3,XM_009291405.3	2364	58	1.49	si:dkeyp-97b10.3	NA	NA	NA	K12801//caspase recruitment domain-containing protein 8	gi|292621176|ref|XP_001345583.3|//PREDICTED: uncharacterized protein si:dkeyp-97b10.3 isoform X4 [Danio rerio];gi|688586741|ref|XP_009289679.1|//PREDICTED: uncharacterized protein si:dkeyp-97b10.3 isoform X1 [Danio rerio];gi|528500965|ref|XP_005173412.1|//PREDICTED: uncharacterized protein si:dkeyp-97b10.3 isoform X3 [Danio rerio];gi|688586744|ref|XP_009289680.1|//PREDICTED: uncharacterized prote…
100007015	XM_009292280.3,XM_017351486.2	3458.5	4	0.07	si:dkey-71b5.7	NA	NA	NA	K20733//mesothelin	gi|688590933|ref|XP_009290555.1|//PREDICTED: otoancorin isoform X1 [Danio rerio]
100007048	XM_001341178.7	2782	12	0.26	bcl2b	NA	NA	NA	K02161//apoptosis regulator Bcl-2	gi|125805452|ref|XP_001341214.1|//PREDICTED: apoptosis regulator Bcl-2-like [Danio rerio]
100007049	XM_001923593.7,XM_009304104.2	980	74.37	4.71	LOC100007049	GO:0005634//nucleus	GO:0008270//zinc ion binding	NA	K10624//E3 ubiquitin-protein ligase RBBP6 [EC:2.3.2.27]	gi|41053782|ref|NP_957188.1|//uncharacterized protein LOC393868 [Danio rerio];gi|688568497|ref|XP_009302367.1|//PREDICTED: uncharacterized protein LOC393868 isoform X1 [Danio rerio]
100007078	XM_001923151.6,XM_009298054.3,XM_021473878.1,XM_021473879.1	4335.04	562	7.81	abtb2b	GO:0005634//nucleus;GO:0005737//cytoplasm;GO:0019005//SCF ubiquitin ligase complex	GO:0031625//ubiquitin protein ligase binding;GO:0046982//protein heterodimerization activity	GO:0043161//proteasome-mediated ubiquitin-dependent protein catabolic process;GO:0030162//regulation of proteolysis;GO:0042787//protein ubiquitination involved in ubiquitin-dependent protein catabolic process	K10521//ankyrin repeat and BTB/POZ domain-containing protein 2	gi|189537564|ref|XP_001923186.1|//PREDICTED: ankyrin repeat and BTB/POZ domain-containing protein 2 [Danio rerio]
100007086	XM_003198134.5,XM_005164072.3,XM_021474277.1,XM_021474281.1	1564	20.01	0.78	LOC100007086	NA	NA	NA	NA	gi|528474475|ref|XP_003198182.2|//PREDICTED: protein PFC0760c-like isoform X1 [Danio rerio];gi|528474477|ref|XP_005164129.1|//PREDICTED: prostatic spermine-binding protein-like isoform X2 [Danio rerio]
100007087	XM_001342036.6,XM_021471902.1	2400.84	199.7	5.05	si:dkey-23i12.7	NA	NA	NA	K09034//ATF-like basic leucine zipper transcriptional factor	gi|125821391|ref|XP_001342072.1|//PREDICTED: basic leucine zipper transcriptional factor ATF-like [Danio rerio]
100007100	XM_005170393.4,XM_021469412.1	1868	248.13	8.1	LOC100007100	NA	GO:0005488//binding	NA	K09228//KRAB domain-containing zinc finger protein	gi|528514935|ref|XP_005170450.1|//PREDICTED: oocyte zinc finger protein XlCOF6-like isoform X2 [Danio rerio]
100007104	XM_009297267.3,XM_009297268.3,XM_009297269.3,XM_009297271.3,XM_021470266.1	3526.63	26	0.45	dpp6a	NA	NA	NA	K01278//dipeptidyl-peptidase 4 [EC:3.4.14.5]	gi|688613547|ref|XP_009295542.1|//PREDICTED: dipeptidyl aminopeptidase-like protein 6 isoform X1 [Danio rerio];gi|688613558|ref|XP_009295546.1|//PREDICTED: dipeptidyl aminopeptidase-like protein 6 isoform X5 [Danio rerio];gi|688613550|ref|XP_009295543.1|//PREDICTED: dipeptidyl aminopeptidase-like protein 6 isoform X2 [Danio rerio];gi|688613552|ref|XP_009295544.1|//PREDICTED: dipeptidyl aminopepti…
100007192	XM_017350964.2,XM_021467806.1,XM_021467808.1,XM_021467811.1,XM_021467814.1,XM_021471273.1	6748	18.99	0.17	LOC100007192	NA	NA	NA	K06814//cadherin-like 24	gi|929240788|ref|XP_013996343.1|//PREDICTED: uncharacterized protein LOC106569478 isoform X3 [Salmo salar];gi|688538519|ref|XP_009296993.1|//PREDICTED: cadherin-24 [Danio rerio];gi|688538461|ref|XP_009296982.1|//PREDICTED: cadherin-4, partial [Danio rerio]
100007222	XM_009305137.3	1843	17	0.56	tctn1	NA	NA	NA	K19382//tectonic-1/3	gi|688573329|ref|XP_009303412.1|//PREDICTED: tectonic-1 [Danio rerio]
100007251	XM_001345721.7,XM_021473505.1,XM_021474481.1	3145.47	16.98	0.33	fam20cl	NA	NA	NA	K20825//glycosaminoglycan xylosylkinase [EC:2.7.1.-];K19347//SUN domain-containing protein 1/2	gi|326678626|ref|XP_001345757.3|//PREDICTED: extracellular serine/threonine protein kinase FAM20C [Danio rerio];gi|169145249|emb|CAQ13827.1|//novel protein similar to H.sapiens family with sequence similarity 20 [Danio rerio]
100007286	XM_005161379.4	2697	1	0.02	si:dkey-175m17.6	NA	NA	NA	K00741//N-acetyllactosaminide beta-1,3-N-acetylglucosaminyltransferase [EC:2.4.1.149]	gi|528514014|ref|XP_005161436.1|//PREDICTED: UDP-GlcNAc:betaGal beta-1,3-N-acetylglucosaminyltransferase 2-like [Danio rerio]
100007289	XM_009296915.3	4390	22	0.3	ano11	GO:0016021//integral component of membrane	GO:0046983//protein dimerization activity	NA	K19501//anoctamin-7	gi|189536009|ref|XP_001345787.2|//PREDICTED: anoctamin-7 [Danio rerio]
100007304	XM_001345762.6,XM_021469094.1	4127	30	0.44	si:dkey-175m17.7	NA	GO:0017017//MAP kinase tyrosine/serine/threonine phosphatase activity;GO:0004725//protein tyrosine phosphatase activity	GO:0035335//peptidyl-tyrosine dephosphorylation;GO:0000188//inactivation of MAPK activity	K04459//dual specificity MAP kinase phosphatase [EC:3.1.3.16 3.1.3.48];K20216//dual specificity phosphatase 10 [EC:3.1.3.16 3.1.3.48]	gi|125848517|ref|XP_001345798.1|//PREDICTED: uncharacterized protein si:dkey-175m17.7 [Danio rerio]
100007313	XM_001340824.7	3744	871	14.04	ddx61	NA	NA	NA	K12614//ATP-dependent RNA helicase DDX6/DHH1 [EC:3.6.4.13]	gi|125839926|ref|XP_001340860.1|//PREDICTED: probable ATP-dependent RNA helicase ddx6 [Danio rerio]
100007318	XM_017351203.2	2478	5.28	0.13	si:dkey-285b23.3	NA	NA	NA	K15010//homer;K02324//DNA polymerase epsilon subunit 1 [EC:2.7.7.7]	gi|528502265|ref|XP_001345807.5|//PREDICTED: NXPE family member 3-like isoform X1 [Danio rerio]
100007321	XM_017351499.2,XM_021466915.1	3263	72	1.33	wu:fe05a04	NA	NA	NA	K09228//KRAB domain-containing zinc finger protein	gi|528503912|ref|XP_005158180.1|//PREDICTED: zinc finger protein 235 [Danio rerio]
100007322	NM_001202507.1,XM_005158195.4	6691.07	711	6.39	ptpn23a	NA	NA	NA	K18040//tyrosine-protein phosphatase non-receptor type 23 [EC:3.1.3.48]	gi|528504570|ref|XP_005158252.1|//PREDICTED: tyrosine-protein phosphatase non-receptor type 23 isoform X1 [Danio rerio];gi|321267526|ref|NP_001189436.1|//tyrosine-protein phosphatase non-receptor type 23 [Danio rerio]
100007333	XM_001345784.8,XM_017351202.2	2680	113.16	2.56	si:dkey-285b23.4	NA	NA	NA	K15010//homer;K02324//DNA polymerase epsilon subunit 1 [EC:2.7.7.7]	gi|688588707|ref|XP_001345820.6|//PREDICTED: NXPE family member 3-like isoform X1 [Danio rerio]
100007346	XM_009292273.3,XM_009292274.3,XM_009292275.3,XM_009292276.3	7331.07	243.16	1.99	ddr1	GO:0005887//integral component of plasma membrane	GO:0005524//ATP binding;GO:0038062//protein tyrosine kinase collagen receptor activity	GO:0007169//transmembrane receptor protein tyrosine kinase signaling pathway;GO:0006468//protein phosphorylation	K05124//discoidin domain receptor family member 1 [EC:2.7.10.1]	gi|688590914|ref|XP_009290551.1|//PREDICTED: epithelial discoidin domain-containing receptor 1 isoform X3 [Danio rerio];gi|688590911|ref|XP_009290550.1|//PREDICTED: epithelial discoidin domain-containing receptor 1 isoform X2 [Danio rerio];gi|688590906|ref|XP_009290548.1|//PREDICTED: epithelial discoidin domain-containing receptor 1 isoform X1 [Danio rerio]
100007362	NM_001351717.1	3067	85.69	1.69	pcdh20	NA	NA	NA	K16498//protocadherin delta 1	gi|528494979|ref|XP_001345843.3|//PREDICTED: protocadherin-20 [Danio rerio]
100007379	XM_017355957.2,XM_021475940.1	2038.79	49.48	1.48	si:dkeyp-9d4.5	NA	NA	NA	K14390//solute carrier family 5 (sodium/glucose cotransporter), member 10	gi|688531448|ref|XP_009304441.1|//PREDICTED: sodium/glucose cotransporter 5 [Danio rerio]
100007383	XM_005171527.4,XM_009298986.3,XM_009298987.3,XM_017354885.2	1633.75	43.05	1.61	dicp1.1	GO:0005615//extracellular space	NA	GO:0002377//immunoglobulin production;GO:0006955//immune response	NA	gi|688540100|ref|XP_009297261.1|//PREDICTED: diverse immunoglobulin domain-containing protein 1.1 isoform X2 [Danio rerio];gi|528472678|ref|XP_005171584.1|//PREDICTED: diverse immunoglobulin domain-containing protein 1.1 isoform X1 [Danio rerio];gi|688540104|ref|XP_009297262.1|//PREDICTED: diverse immunoglobulin domain-containing protein 1.1 isoform X3 [Danio rerio]
100007394	NM_001098265.1	3734	140	2.26	adnp2a	NA	GO:0046872//metal ion binding	GO:0043249//erythrocyte maturation	NA	gi|148277551|ref|NP_001091735.1|//ADNP homeobox protein 2 [Danio rerio]
100007426	XM_001345849.7	4311	237	3.31	jarid2a	NA	NA	NA	K11478//protein Jumonji	gi|528504026|ref|XP_001345885.4|//PREDICTED: protein Jumonji [Danio rerio]
100007431	NM_001128299.1,XM_005171499.4,XM_017352922.2,XM_021468898.1	2745.4	19.08	0.42	zgc:172051	NA	NA	NA	K14026//SEL1 protein;K12006//tripartite motif-containing protein 16	gi|190194218|ref|NP_001121771.1|//uncharacterized protein LOC100007431 precursor [Danio rerio];gi|528472609|ref|XP_005171556.1|//PREDICTED: uncharacterized protein LOC100007431 isoform X1 [Danio rerio]
100007441	NM_001278254.1	4411	162	2.21	znf644a	NA	NA	NA	K09228//KRAB domain-containing zinc finger protein	gi|503776687|ref|NP_001265183.1|//zinc finger protein 644a [Danio rerio]
100007462	XM_001339801.7,XM_009296199.3	1281	4.57	0.22	si:zfos-2330d3.1	NA	NA	NA	K10104//ficolin	gi|688535298|ref|XP_009294474.1|//PREDICTED: microfibril-associated glycoprotein 4-like isoform X2 [Danio rerio];gi|292610224|ref|XP_001339837.3|//PREDICTED: microfibril-associated glycoprotein 4-like isoform X1 [Danio rerio]
100007463	NM_131780.1,XM_005168834.4,XM_009303189.3,XM_009303190.3,XM_009303191.3,XM_009303193.3,XM_009303194.3,XM_009303195.3,XM_009303196.3,XM_009303198.3,XM_009303199.3,XM_009303200.3,XM_009303201.3,XM_009303202.3,XM_009303203.3,XM_009303204.3	3521.68	599.9	10.29	tle3b	GO:0005634//nucleus	NA	GO:0006355//regulation of transcription, DNA-templated;GO:0030099//myeloid cell differentiation	K04497//groucho	gi|18858773|ref|NP_571855.1|//protein groucho-1 [Danio rerio];gi|688564185|ref|XP_009301464.1|//PREDICTED: protein groucho-1 isoform X1 [Danio rerio];gi|688564210|ref|XP_009301475.1|//PREDICTED: protein groucho-1 isoform X9 [Danio rerio];gi|528485034|ref|XP_005168891.1|//PREDICTED: protein groucho-1 isoform X8 [Danio rerio];gi|688564196|ref|XP_009301469.1|//PREDICTED: protein groucho-1 isoform X3…
100007467	XM_017354601.2	5866	9.57	0.1	LOC100007467	NA	NA	NA	NA	gi|688539995|ref|XP_009290606.1|//PREDICTED: golgin subfamily A member 6-like protein 22 isoform X1 [Danio rerio]
100007471	XM_021470910.1	1155	11.35	0.61	LOC100007471	NA	NA	NA	K09228//KRAB domain-containing zinc finger protein	gi|125871743|ref|XP_001345920.1|//PREDICTED: gastrula zinc finger protein XlCGF8.2DB-like [Danio rerio]
100007472	XM_009300427.3,XM_009300428.3	2747	84	1.85	cep83	NA	NA	NA	K16754//coiled-coil domain-containing protein 41	gi|688548555|ref|XP_009298702.1|//PREDICTED: centrosomal protein of 83 kDa isoform X1 [Danio rerio];gi|688548559|ref|XP_009298703.1|//PREDICTED: centrosomal protein of 83 kDa isoform X2 [Danio rerio]
100007474	XM_001339867.7,XM_017357219.2	1014	15.55	0.95	si:zfos-2330d3.3	NA	NA	NA	K10104//ficolin	gi|125804839|ref|XP_001339903.1|//PREDICTED: microfibril-associated glycoprotein 4-like [Danio rerio]
100007481	XM_001345888.7	1822	8.61	0.29	pimr67	NA	NA	NA	K08807//proto-oncogene serine/threonine-protein kinase Pim-3 [EC:2.7.11.1];K04702//proto-oncogene serine/threonine-protein kinase Pim-1 [EC:2.7.11.1]	gi|688536846|ref|XP_001345924.5|//PREDICTED: serine/threonine-protein kinase pim-2-like [Danio rerio]
100007492	XM_001345895.8,XM_009302373.3,XM_009302374.3	3989	42	0.64	LOC100007492	GO:0005944//phosphatidylinositol 3-kinase complex, class IB	GO:0046935//1-phosphatidylinositol-3-kinase regulator activity	NA	K21290//phosphoinositide-3-kinase regulatory subunit 5/6	gi|528482187|ref|XP_001345931.4|//PREDICTED: phosphoinositide 3-kinase regulatory subunit 6 isoform X1 [Danio rerio];gi|688560150|ref|XP_009300649.1|//PREDICTED: phosphoinositide 3-kinase regulatory subunit 6 isoform X2 [Danio rerio]
100007493	XM_009294267.3,XM_009294268.3	1840.32	21	0.7	si:dkey-154b15.1	NA	NA	NA	NA	gi|688600165|ref|XP_009292542.1|//PREDICTED: uncharacterized protein LOC100007493 [Danio rerio]
100007494	XM_001345897.8	1590	23.92	0.92	pimr66	NA	NA	NA	K08807//proto-oncogene serine/threonine-protein kinase Pim-3 [EC:2.7.11.1];K04702//proto-oncogene serine/threonine-protein kinase Pim-1 [EC:2.7.11.1]	gi|528470915|ref|XP_001345933.3|//PREDICTED: serine/threonine-protein kinase pim-1-like [Danio rerio]
100007502	XM_003199582.5,XM_009306554.3,XM_021480280.1,XM_021480281.1	5406.24	8	0.09	kif20bb	NA	NA	NA	K10402//kinesin family member 20	gi|688579516|ref|XP_003199630.3|//PREDICTED: kinesin-like protein KIF20B isoform X2 [Danio rerio];gi|688579521|ref|XP_009304829.1|//PREDICTED: kinesin-like protein KIF20B isoform X4 [Danio rerio];gi|688579514|ref|XP_009304827.1|//PREDICTED: kinesin-like protein KIF20B isoform X1 [Danio rerio];gi|688579519|ref|XP_009304828.1|//PREDICTED: kinesin-like protein KIF20B isoform X3 [Danio rerio]
100007503	XM_017353279.2,XM_017353280.2,XM_017353281.2	2470.62	146.29	3.59	LOC100007503	NA	NA	NA	K06582//natural killer cell receptor 2B4;K06570//lymphocyte antigen 9;K06511//CD84 antigen	gi|157422800|gb|AAI53321.1|//LOC100007503 protein [Danio rerio]
100007510	NM_001115072.1	1087	1	0.06	si:dkey-24c2.9	GO:0016021//integral component of membrane;GO:0030659//cytoplasmic vesicle membrane	NA	NA	NA	gi|169234886|ref|NP_001108544.1|//vesicular, overexpressed in cancer, prosurvival protein 1 precursor [Danio rerio]
100007514	XM_001345914.8	1614	11.47	0.43	pimr65	NA	NA	NA	K08807//proto-oncogene serine/threonine-protein kinase Pim-3 [EC:2.7.11.1];K04702//proto-oncogene serine/threonine-protein kinase Pim-1 [EC:2.7.11.1]	gi|528470963|ref|XP_001345950.3|//PREDICTED: serine/threonine-protein kinase pim-2-like [Danio rerio]
100007521	NM_001252630.1,XM_005170845.4	2878	20	0.42	socs1b	GO:0005737//cytoplasm	GO:0004860//protein kinase inhibitor activity	GO:0046627//negative regulation of insulin receptor signaling pathway;GO:0060334//regulation of interferon-gamma-mediated signaling pathway;GO:0016567//protein ubiquitination;GO:0046426//negative regulation of JAK-STAT cascade	K04694//suppressor of cytokine signaling 1	gi|357933659|ref|NP_001239559.1|//suppressor of cytokine signaling 1b [Danio rerio]
100007523	XM_001345921.8,XM_021475937.1,XM_021475938.1	1301.32	4.65	0.22	si:dkey-79f11.10	NA	GO:0005525//GTP binding	NA	NA	gi|688531562|ref|XP_009304657.1|//PREDICTED: interferon-induced protein 44-like [Danio rerio];gi|189514433|ref|XP_001345957.2|//PREDICTED: interferon-induced protein 44 [Danio rerio]
100007529	NM_001098266.1	1211	107	5.44	si:dkey-222p3.1	NA	NA	NA	K06712//butyrophilin;K06747//immune costimulatory protein B7-H4	gi|164414401|ref|NP_001091736.1|//uncharacterized protein LOC100007529 precursor [Danio rerio]
100007535	XM_001345932.6,XM_021479766.1	3113.55	50.94	0.99	LOC100007535	NA	NA	NA	K04265//adenosine A1 receptor	gi|528493944|ref|XP_001345968.3|//PREDICTED: adenosine receptor A1-like [Danio rerio]
100007552	XM_001345945.8,XM_009306111.3	2427.19	20.6	0.51	si:dkey-79f11.7	NA	GO:0005525//GTP binding	NA	NA	gi|688531412|ref|XP_009304386.1|//PREDICTED: interferon-induced protein 44 isoform X1 [Danio rerio];gi|688531414|ref|XP_001345981.5|//PREDICTED: interferon-induced protein 44 isoform X2 [Danio rerio]
100007575	XM_001345962.8	2937	43	0.89	intu	NA	NA	NA	NA	gi|326669139|ref|XP_001345998.4|//PREDICTED: protein inturned isoform X1 [Danio rerio]
100007581	XM_001345965.6,XM_005170873.4	1453	2.35	0.1	si:dkey-79f11.5	NA	GO:0005525//GTP binding	NA	NA	gi|125802987|ref|XP_001346001.1|//PREDICTED: interferon-induced protein 44 [Danio rerio]
100007585	XM_001345969.7,XM_009296925.2	1838	3	0.1	avpr2aa	NA	NA	NA	K04228//arginine vasopressin receptor 2	gi|528518046|ref|XP_001346005.5|//PREDICTED: vasopressin V2 receptor isoform X1 [Danio rerio];gi|688611952|ref|XP_009295200.1|//PREDICTED: vasopressin V2 receptor isoform X2 [Danio rerio]
100007608	XM_003197797.5,XM_005171060.4,XM_005171061.4	5274	69.6	0.79	LOC100007608	NA	NA	NA	K17493//calmodulin-regulated spectrin-associated protein	gi|528469867|ref|XP_005171118.1|//PREDICTED: calmodulin-regulated spectrin-associated protein 3-like isoform X3 [Danio rerio];gi|326664590|ref|XP_003197845.1|//PREDICTED: calmodulin-regulated spectrin-associated protein 3-like isoform X1 [Danio rerio];gi|528469865|ref|XP_005171117.1|//PREDICTED: calmodulin-regulated spectrin-associated protein 3-like isoform X2 [Danio rerio]
100007612	XM_001345991.8,XM_009298651.3,XM_021467680.1	4047	820	12.22	si:dkey-127k13.1	NA	NA	NA	NA	gi|688538199|ref|XP_009296926.1|//PREDICTED: PWWP domain-containing protein MUM1L1 isoform X2 [Danio rerio];gi|528471566|ref|XP_001346027.4|//PREDICTED: serine/arginine repetitive matrix protein 1 isoform X1 [Danio rerio]
100007636	XM_001343481.8,XM_021473699.1	3860.31	245	3.83	si:dkey-21c19.3	NA	NA	NA	K08592//sentrin-specific protease 1 [EC:3.4.22.68]	gi|125852188|ref|XP_001343517.1|//PREDICTED: sentrin-specific protease 1 [Danio rerio]
100007653	XM_017351932.2	7988	331.78	2.49	skila	NA	NA	NA	K18499//Ski-like protein	gi|528471558|ref|XP_005171386.1|//PREDICTED: ski-like protein [Danio rerio]
100007655	XM_005170783.4	4672	1631.35	21.03	LOC100007655	NA	NA	NA	K14443//protein Tob/BTG	gi|528473027|ref|XP_005170840.1|//PREDICTED: protein Tob2 [Danio rerio]
100007662	NM_001110014.1,XM_009298506.3	1821	2	0.07	aire	GO:0005634//nucleus;GO:0005737//cytoplasm	GO:0042393//histone binding;GO:0000977//RNA polymerase II regulatory region sequence-specific DNA binding;GO:0003682//chromatin binding;GO:0003712//transcription cofactor activity;GO:0008270//zinc ion binding;GO:0045182//translation regulator activity	GO:0006959//humoral immune response;GO:0045944//positive regulation of transcription from RNA polymerase II promoter	K10603//autoimmune regulator	gi|688536855|ref|XP_009296781.1|//PREDICTED: autoimmune regulator isoform X1 [Danio rerio];gi|158517931|ref|NP_001103484.1|//autoimmune regulator [Danio rerio]
100007670	NM_212849.1,XM_005168839.3	4375.8	405.88	5.59	glceb	GO:0016021//integral component of membrane	GO:0016857//racemase and epimerase activity, acting on carbohydrates and derivatives	GO:0006024//glycosaminoglycan biosynthetic process	K01793//heparosan-N-sulfate-glucuronate 5-epimerase [EC:5.1.3.17]	gi|528485044|ref|XP_005168896.1|//PREDICTED: D-glucuronyl C5-epimerase isoform X1 [Danio rerio];gi|47086335|ref|NP_998014.1|//D-glucuronyl C5-epimerase [Danio rerio]
100007678	XM_001346037.8,XM_009295489.3,XM_021469087.1	2194	36.3	1.01	rab34b	NA	GO:0005525//GTP binding	GO:0007264//small GTPase mediated signal transduction	K07921//Ras-related protein Rab-34	gi|326677828|ref|XP_001346073.4|//PREDICTED: ras-related protein Rab-34 [Danio rerio]
100007679	NM_001114317.1,XM_005168840.4,XM_009303206.3	4457.54	257.49	3.48	map2k5	GO:0005737//cytoplasm	GO:0005524//ATP binding;GO:0004702//signal transducer, downstream of receptor, with serine/threonine kinase activity	GO:0006468//protein phosphorylation;GO:0007420//brain development	K04463//mitogen-activated protein kinase kinase 5 [EC:2.7.12.2]	gi|166851860|ref|NP_001107789.1|//dual specificity mitogen-activated protein kinase kinase 5 [Danio rerio];gi|148608640|gb|ABQ95653.1|//mitogen-activated protein kinase kinase 5 [Danio rerio]
100007681	XM_009292002.3,XM_021471211.1,XM_021471212.1,XM_021471213.1,XM_021476686.1,XM_021476688.1	5680.83	82	0.87	si:ch211-269i23.2	NA	NA	NA	K17551//neurabin	gi|688532967|ref|XP_009290277.1|//PREDICTED: neurabin-1 isoform X4 [Danio rerio];gi|688532964|ref|XP_009290272.1|//PREDICTED: neurabin-1 isoform X3 [Danio rerio]
100007686	XM_003198028.4	2554	29.84	0.71	LOC100007686	NA	NA	NA	K17497//phosphomannomutase [EC:5.4.2.8]	gi|597735197|ref|XP_007229879.1|//PREDICTED: phosphomannomutase 1 [Astyanax mexicanus]
100007702	NM_001017358.1,XM_005158196.4	2077.83	49	1.43	rspo3	GO:0005576//extracellular region	GO:0008201//heparin binding	GO:0001974//blood vessel remodeling;GO:0060829//negative regulation of canonical Wnt signaling pathway involved in neural plate anterior/posterior pattern formation;GO:2000054//negative regulation of Wnt signaling pathway involved in dorsal/ventral axis specification;GO:2000052//positive regulation of non-canonical Wnt signaling pathway;GO:0048919//posterior lateral line neuromast development;GO:…	K19471//R-spondin-1	gi|62821818|ref|NP_001017358.1|//R-spondin-3 precursor [Danio rerio];gi|528504572|ref|XP_005158253.1|//PREDICTED: R-spondin-3 isoform X1 [Danio rerio]
100007704	NM_001271897.1	4559	520	6.87	slc7a8a	NA	NA	NA	K13781//solute carrier family 7 (L-type amino acid transporter), member 8	gi|429325232|ref|NP_001258826.1|//large neutral amino acids transporter small subunit 2 [Danio rerio]
100007732	NM_001114483.1,XM_017352935.2	1966	0.99	0.03	zgc:172253	NA	NA	NA	K14026//SEL1 protein;K12006//tripartite motif-containing protein 16	gi|167555178|ref|NP_001107955.1|//uncharacterized protein LOC100007732 [Danio rerio];gi|688540034|ref|XP_009297251.1|//PREDICTED: uncharacterized protein LOC100007732 isoform X1 [Danio rerio]
100007749	NM_001172400.1,XM_021468335.1,XM_021468336.1,XM_021468338.1,XM_021468339.1,XM_021468340.1,XM_021468341.1,XM_021468342.1,XM_021468343.1	2767	3	0.07	gphnb	GO:0005737//cytoplasm;GO:0005886//plasma membrane	GO:0061598//molybdopterin adenylyltransferase activity;GO:0061599//molybdopterin molybdotransferase activity	GO:0006777//Mo-molybdopterin cofactor biosynthetic process;GO:0018315//molybdenum incorporation into molybdenum-molybdopterin complex;GO:0072579//glycine receptor clustering;GO:0032324//molybdopterin cofactor biosynthetic process	K15376//gephyrin [EC:2.10.1.1 2.7.7.75]	gi|288561842|dbj|BAI68425.1|//gephyrin2 [Danio rerio];gi|288872200|ref|NP_001165871.1|//gephyrin b [Danio rerio]
100007759	NM_001199101.2	1406	13	0.57	wisp2	GO:0005578//proteinaceous extracellular matrix	GO:0005520//insulin-like growth factor binding;GO:0005178//integrin binding;GO:0008201//heparin binding	GO:0001558//regulation of cell growth;GO:0007155//cell adhesion;GO:0007165//signal transduction;GO:0007267//cell-cell signaling;GO:0060548//negative regulation of cell death	K06827//connective tissue growth factor	gi|688611494|ref|XP_009295063.1|//PREDICTED: WNT1-inducible-signaling pathway protein 2 isoform X1 [Danio rerio]
100007768	NM_001327910.1	423	177	27.37	mrpl52	NA	NA	NA	K17433//large subunit ribosomal protein L52	gi|528484881|ref|XP_005172384.1|//PREDICTED: 39S ribosomal protein L52, mitochondrial [Danio rerio]
100007775	XM_001346110.6	883	2.49	0.18	si:dkey-29b11.3	NA	NA	NA	K15271//ATP-dependent DNA helicase HFM1/MER3 [EC:3.6.4.12]	gi|189530046|ref|XP_001346146.2|//PREDICTED: actin-binding Rho-activating protein-like [Danio rerio]
100007781	XM_009298540.3	2225	6.39	0.17	LOC100007781	NA	NA	NA	K08807//proto-oncogene serine/threonine-protein kinase Pim-3 [EC:2.7.11.1];K04702//proto-oncogene serine/threonine-protein kinase Pim-1 [EC:2.7.11.1]	gi|688537022|ref|XP_009296815.1|//PREDICTED: uncharacterized protein LOC100007781 [Danio rerio]
100007785	XM_021467214.1	4304	17.78	0.25	LOC100007785	NA	NA	NA	K08807//proto-oncogene serine/threonine-protein kinase Pim-3 [EC:2.7.11.1]	gi|688537015|ref|XP_009296812.1|//PREDICTED: uncharacterized protein LOC561283 [Danio rerio]
100007788	XM_003199354.5	4678	16.97	0.22	rab38b	NA	NA	NA	K07923//Ras-related protein Rab-38	gi|326671255|ref|XP_003199402.1|//PREDICTED: ras-related protein Rab-38 [Danio rerio]
100007791	XM_017355554.2	2038	4.72	0.14	LOC100007791	NA	NA	NA	K20865//NACHT, LRR and PYD domains-containing protein 12	gi|688549438|ref|XP_009298829.1|//PREDICTED: protein NLRC3 [Danio rerio]
100007808	NM_001326372.1,XM_001346134.6	2630.85	14.01	0.32	cdc42ep1b	NA	NA	NA	NA	gi|528472904|ref|XP_001346170.2|//PREDICTED: cdc42 effector protein 1 [Danio rerio]
100007819	XM_021467236.1	1781	3	0.1	slc22a13a	NA	NA	NA	K08209//MFS transporter, OCT family, solute carrier family 22 (organic cation transporter), member 13	gi|929241854|ref|XP_013996907.1|//PREDICTED: solute carrier family 22 member 13-like [Salmo salar]
100007824	XM_017355112.2,XM_021475487.1	4435.06	8	0.11	LOC100007824	NA	NA	NA	NA	gi|688551087|ref|XP_009299101.1|//PREDICTED: uncharacterized protein LOC100003687 [Danio rerio]
100007836	NM_001114485.2,XM_005173941.4,XM_009296122.3,XM_009296123.3,XM_009296124.3,XM_021469276.1,XM_021469277.1,XM_021469278.1,XM_021469279.1	2613.81	278.23	6.45	si:dkey-253d23.3	GO:0009986//cell surface;GO:0016021//integral component of membrane	GO:0005102//receptor binding	GO:0006955//immune response	K06582//natural killer cell receptor 2B4;K06479//CD48 antigen;K06570//lymphocyte antigen 9;K06511//CD84 antigen	gi|528515557|ref|XP_005173998.1|//PREDICTED: SLAM family member isoform X1 [Danio rerio];gi|528515663|ref|XP_003201061.2|//PREDICTED: SLAM family member 9 isoform X4 [Danio rerio];gi|167555031|ref|NP_001107957.1|//SLAM family member [Danio rerio];gi|688608421|ref|XP_009294398.1|//PREDICTED: natural killer cell receptor 2B4 isoform X2 [Danio rerio];gi|688608417|ref|XP_009294397.1|//PREDICTED: SLAM…
100007842	NM_001114486.1	1769	22.3	0.77	zgc:174314	NA	GO:0046872//metal ion binding;GO:0003676//nucleic acid binding	NA	K09228//KRAB domain-containing zinc finger protein	gi|167555037|ref|NP_001107958.1|//zinc finger protein 37-like [Danio rerio]
100007877	NM_001289858.1	3176	75.98	1.45	ap1g2	GO:0005794//Golgi apparatus;GO:0030131//clathrin adaptor complex	GO:0008565//protein transporter activity	GO:0006886//intracellular protein transport;GO:0016192//vesicle-mediated transport	K12391//AP-1 complex subunit gamma-1	gi|577861034|ref|NP_001276787.1|//AP-1 complex subunit gamma-like 2 [Danio rerio]
100007897	NM_001089460.1	3326	84	1.53	pkn1b	GO:0005622//intracellular	GO:0004674//protein serine/threonine kinase activity;GO:0005524//ATP binding	GO:0018105//peptidyl-serine phosphorylation;GO:0035556//intracellular signal transduction	K06071//protein kinase N [EC:2.7.11.13]	gi|148223205|ref|NP_001082929.1|//protein kinase N1 [Danio rerio]
100007906	NM_001204270.1,XM_021478329.1,XM_021478330.1	2225.04	141	3.85	parp2	NA	NA	NA	K10798//poly [ADP-ribose] polymerase [EC:2.4.2.30]	gi|528471391|ref|XP_005171314.1|//PREDICTED: poly [ADP-ribose] polymerase 2 isoform X1 [Danio rerio];gi|323714274|ref|NP_001191199.1|//poly [ADP-ribose] polymerase 2 [Danio rerio]
100007924	XM_021467753.1,XM_021471269.1	4243	1029	14.62	dcaf8	NA	NA	NA	K11804//WD repeat-containing protein 42A	gi|292610857|ref|XP_001346262.2|//PREDICTED: DDB1- and CUL4-associated factor 8 [Danio rerio]
100007926	NM_001204454.1,XM_005164326.4	1179	4	0.21	p2ry11	NA	NA	NA	K08387//purinergic receptor P2Y, G protein-coupled, 11;K14859//ribosome biogenesis protein SSF1/2	gi|325053654|ref|NP_001191383.1|//P2Y purinoceptor 11 [Danio rerio]
100007935	XM_001346234.6	2112	1.11	0.03	LOC100007935	NA	NA	NA	K06582//natural killer cell receptor 2B4;K06570//lymphocyte antigen 9;K06511//CD84 antigen	gi|528515688|ref|XP_001346270.3|//PREDICTED: natural killer cell receptor 2B4-like [Danio rerio]
100007937	XM_001341546.6,XM_005171340.4,XM_021466310.1	1494.42	21	0.86	si:ch211-284o19.8	NA	NA	NA	K06890//uncharacterized protein	gi|189516081|ref|XP_001341582.2|//PREDICTED: protein lifeguard 1 [Danio rerio]
100007939	XM_001346237.6	2562	28	0.66	cdhr5a	NA	NA	NA	K16505//cadherin-related family member 5	gi|688565742|ref|XP_001346273.4|//PREDICTED: cadherin-related family member 5-like isoform X1 [Danio rerio]
100007948	XM_001346243.7	1039	1.7	0.1	LOC100007948	NA	NA	NA	K06582//natural killer cell receptor 2B4;K06570//lymphocyte antigen 9;K06499//carcinoembryonic antigen-related cell adhesion molecule;K06511//CD84 antigen	gi|528515760|ref|XP_001346279.4|//PREDICTED: uncharacterized protein LOC100007948 [Danio rerio]
100007963	XM_005173995.4	1671	4.37	0.16	si:ch211-236g6.1	GO:0016021//integral component of membrane	NA	NA	K06582//natural killer cell receptor 2B4;K06570//lymphocyte antigen 9;K06511//CD84 antigen	gi|528515681|ref|XP_005174052.1|//PREDICTED: uncharacterized protein LOC100007963 isoform X2 [Danio rerio]
100007966	XM_021469456.1	1445	15	0.64	LOC100007966	NA	NA	NA	K09228//KRAB domain-containing zinc finger protein	gi|688608439|ref|XP_009294403.1|//PREDICTED: zinc finger protein 791-like [Danio rerio]
100007972	XM_017355677.2	1408	5.77	0.25	LOC100007972	NA	NA	NA	K09228//KRAB domain-containing zinc finger protein	gi|159155266|gb|AAI54748.1|//Zgc:173603 protein [Danio rerio]
100007982	XM_001341879.6,XM_009298673.3,XM_021471255.1,XM_021471256.1	1088	6	0.34	hbl1	GO:0005581//collagen trimer	GO:0030246//carbohydrate binding	NA	K03991//mannose-binding lectin	gi|125806523|ref|XP_001341915.1|//PREDICTED: mannose-binding protein C [Danio rerio]
100008009	NM_131570.2,XM_005171258.4	1037	2	0.12	hbl3	GO:0005581//collagen trimer	GO:0030246//carbohydrate binding	NA	K03991//mannose-binding lectin	gi|161169005|ref|NP_571645.2|//hexose-binding lectin 3 precursor [Danio rerio]
100008030	XM_017353349.2	5959	15.26	0.15	LOC100008030	NA	NA	NA	K09228//KRAB domain-containing zinc finger protein	gi|688608695|ref|XP_009294472.1|//PREDICTED: zinc finger protein 721-like [Danio rerio]
100008047	NM_001080994.1,XM_005173942.4	3561	20.9	0.35	kctd6a	NA	NA	NA	K03849//alpha-1,3-glucosyltransferase [EC:2.4.1.265];K00849//galactokinase [EC:2.7.1.6];K20131//Rab5 GDP/GTP exchange factor	gi|124430508|ref|NP_001074463.1|//BTB/POZ domain-containing protein KCTD6 [Danio rerio]
100008068	XM_021470814.1	808	2	0.15	kcnip1a	NA	NA	NA	K19932//neuronal calcium sensor 1;K16575//centractin	gi|326673271|ref|XP_001346380.2|//PREDICTED: Kv channel-interacting protein 1 [Danio rerio]
100008100	NM_001111254.2	3780	22.21	0.35	zgc:174180	NA	NA	NA	K20865//NACHT, LRR and PYD domains-containing protein 12	gi|350529333|ref|NP_001104724.2|//uncharacterized protein LOC100008100 [Danio rerio]
100008101	NM_001113484.1,XM_009304465.3	1943.71	13	0.41	nr4a2a	NA	NA	NA	K08558//nuclear receptor subfamily 4 group A member 2	gi|688570089|ref|XP_009302740.1|//PREDICTED: nuclear receptor subfamily 4 group A member 2 isoform X1 [Danio rerio];gi|164698468|ref|NP_001106956.1|//nuclear receptor subfamily 4 group A member 2 [Danio rerio]
100008304	NM_001105149.2	2866	10.82	0.23	zgc:171695	NA	NA	NA	NA	gi|688562620|ref|XP_009301099.1|//PREDICTED: uncharacterized protein LOC100008304 isoform X1 [Danio rerio]
100008366	XM_009298717.3	6109	229	2.25	LOC100008366	NA	NA	NA	K13358//Na(+)/H(+) exchange regulatory cofactor NHE-RF2	gi|688534348|ref|XP_009296992.1|//PREDICTED: LOW QUALITY PROTEIN: Na(+)/H(+) exchange regulatory cofactor NHE-RF2 [Danio rerio]
100008368	XM_001346607.7	1531	111	4.44	nthl1	NA	NA	NA	K10773//endonuclease III [EC:4.2.99.18]	gi|292610084|ref|XP_001346643.3|//PREDICTED: endonuclease III-like protein 1 [Danio rerio]
100008376	XM_017353254.2,XM_021469469.1	5955	2	0.02	wu:fd14a01	GO:0032982//myosin filament;GO:0030016//myofibril	GO:0003779//actin binding;GO:0005524//ATP binding;GO:0003774//motor activity;GO:0005516//calmodulin binding	NA	K10352//myosin heavy chain	gi|528514751|ref|XP_002667379.3|//PREDICTED: myosin heavy chain, fast skeletal muscle isoform X2 [Danio rerio]
100008445	NM_001172401.1,XM_017358668.2	1755	9	0.31	plaua	GO:0005615//extracellular space	GO:0004252//serine-type endopeptidase activity;GO:0016301//kinase activity	GO:0016310//phosphorylation;GO:0031639//plasminogen activation	K01348//urokinase plasminogen activator [EC:3.4.21.73]	gi|288872206|ref|NP_001165872.1|//urokinase-type plasminogen activator precursor [Danio rerio]
100008541	NM_001102616.2,XM_021480953.1	1521	2	0.08	tdo2a	NA	GO:0020037//heme binding;GO:0046872//metal ion binding;GO:0004833//tryptophan 2,3-dioxygenase activity	GO:0019442//tryptophan catabolic process to acetyl-CoA;GO:0019441//tryptophan catabolic process to kynurenine;GO:0055114//oxidation-reduction process	K00453//tryptophan 2,3-dioxygenase [EC:1.13.11.11]	gi|156616324|ref|NP_001096086.1|//tryptophan 2,3-dioxygenase A [Danio rerio];gi|221222893|sp|A7MBU6.2|T23OA_DANRE//RecName: Full=Tryptophan 2,3-dioxygenase A; Short=TDO-A; AltName: Full=Tryptamin 2,3-dioxygenase A; AltName: Full=Tryptophan oxygenase A; Short=TO-A; Short=TRPO-A; AltName: Full=Tryptophan pyrrolase A; AltName: Full=Tryptophanase A
100008558	XM_001346785.8	2560	13.95	0.33	rxfp3.2a	NA	NA	NA	K08397//relaxin family peptide receptor 3	gi|125879446|ref|XP_001346821.1|//PREDICTED: relaxin-3 receptor 1 [Danio rerio]
100008592	NM_001081440.1	1005	2	0.12	hs3st3l	GO:0016021//integral component of membrane	GO:0001537//N-acetylgalactosamine 4-O-sulfotransferase activity;GO:0004394//heparan sulfate 2-O-sulfotransferase activity;GO:0018726//9-phenanthrol sulfotransferase activity;GO:0001517//N-acetylglucosamine 6-O-sulfotransferase activity;GO:0018724//4-phenanthrol sulfotransferase activity;GO:0017095//heparan sulfate 6-O-sulfotransferase activity;GO:0018721//trans-9R,10R-dihydrodiolphenanthrene sulf…	GO:0003341//cilium movement;GO:0060271//cilium assembly;GO:0044782//cilium organization;GO:0046718//viral entry into host cell	K07809//[heparan sulfate]-glucosamine 3-sulfotransferase 3 [EC:2.8.2.30]	gi|124517649|ref|NP_001074909.1|//heparan sulfate (glucosamine) 3-O-sulfotransferase 3-like [Danio rerio]
100009622	NM_001082991.1	2675	440	9.97	zgc:158619	NA	NA	NA	NA	gi|131888018|ref|NP_001076460.1|//uncharacterized protein LOC100009622 precursor [Danio rerio]
100009628	NM_001082997.1	2886	397.72	8.34	si:dkey-23c22.6	GO:0005887//integral component of plasma membrane	GO:0005031//tumor necrosis factor-activated receptor activity	GO:0007275//multicellular organism development;GO:0097190//apoptotic signaling pathway;GO:0006955//immune response;GO:0042127//regulation of cell proliferation;GO:0032496//response to lipopolysaccharide;GO:0042981//regulation of apoptotic process;GO:0006954//inflammatory response	K05152//tumor necrosis factor receptor superfamily member 14	gi|131888307|ref|NP_001076466.1|//uncharacterized protein LOC100009628 precursor [Danio rerio]
100009630	NM_001082999.1	2742	173.93	3.84	zbtb49	NA	GO:0046872//metal ion binding;GO:0003676//nucleic acid binding	NA	K10500//zinc finger and BTB domain-containing protein 17	gi|131889944|ref|NP_001076468.1|//zinc finger and BTB domain-containing protein 49 [Danio rerio]
100009631	NM_001083000.1	3710	833.58	13.56	slc43a1b	GO:0005887//integral component of plasma membrane	GO:0015175//neutral amino acid transmembrane transporter activity;GO:0015179//L-amino acid transmembrane transporter activity	GO:0055085//transmembrane transport	K08228//MFS transporter, LAT3 family, solute carrier family 43, member 1	gi|131889819|ref|NP_001076469.1|//large neutral amino acids transporter small subunit 3 [Danio rerio]
100009632	NM_001083001.1,XM_021470426.1,XM_021470427.1	2259.7	543.23	14.6	zgc:158366	GO:0005634//nucleus	GO:0008270//zinc ion binding;GO:0003676//nucleic acid binding	NA	K09228//KRAB domain-containing zinc finger protein;K03334//L-amino-acid oxidase [EC:1.4.3.2]	gi|131889197|ref|NP_001076470.1|//zinc finger protein 276 [Danio rerio]
100009635	NM_001083004.2,XM_005172443.4,XM_005172444.4,XM_021478163.1,XM_021478164.1	3586.22	177	2.98	dhx37	GO:0005730//nucleolus;GO:0005737//cytoplasm	GO:0004004//ATP-dependent RNA helicase activity;GO:0005524//ATP binding	GO:0048026//positive regulation of mRNA splicing, via spliceosome	K14780//ATP-dependent RNA helicase DHX37/DHR1 [EC:3.6.4.13]	gi|528486755|ref|XP_005172499.1|//PREDICTED: probable ATP-dependent RNA helicase DHX37 isoform X2 [Danio rerio];gi|528486753|ref|XP_005172498.1|//PREDICTED: probable ATP-dependent RNA helicase DHX37 isoform X1 [Danio rerio]
100009637	NM_001083006.1,XM_021470428.1,XM_021470429.1	2666.74	1090	24.77	wasla	NA	GO:0003779//actin binding	GO:0002574//thrombocyte differentiation;GO:0007015//actin filament organization;GO:0030225//macrophage differentiation	K05747//Wiskott-Aldrich syndrome protein	gi|131890016|ref|NP_001076475.1|//neural Wiskott-Aldrich syndrome protein [Danio rerio]
100009640	NM_001083009.1,XM_009306471.3,XM_009306472.3,XM_021480003.1,XM_021480004.1	2236.16	318	8.64	mto1	GO:0005739//mitochondrion	GO:0050660//flavin adenine dinucleotide binding;GO:0016491//oxidoreductase activity	GO:0070899//mitochondrial tRNA wobble uridine modification;GO:0030488//tRNA methylation;GO:0055114//oxidation-reduction process	K03495//tRNA uridine 5-carboxymethylaminomethyl modification enzyme	gi|688579097|ref|XP_009304746.1|//PREDICTED: protein MTO1 homolog, mitochondrial isoform X2 [Danio rerio]
100009641	NM_001083010.1	2578	164	3.86	zgc:158766	NA	NA	NA	K20685//guanine nucleotide exchange factor MCF2	gi|131888734|ref|NP_001076479.1|//uncharacterized protein LOC100009641 [Danio rerio]
100009643	NM_001083012.1,XM_017354922.2	942.72	45.5	3	ms4a17a.6	GO:0016021//integral component of membrane	NA	NA	K08090//high affinity immunoglobulin epsilon receptor subunit beta;K19928//zona pellucida sperm-binding protein 3;K06466//B-lymphocyte antigen CD20	gi|131889777|ref|NP_001076481.1|//membrane-spanning 4-domains, subfamily A, member 17A.6 [Danio rerio]
100009645	NM_001083014.2	4035	167	2.5	syne3	NA	NA	NA	K19326//nesprin-1	gi|341823683|ref|NP_001076483.2|//nesprin-3 [Danio rerio]
100009646	NM_001083015.1,XM_017358180.2,XM_021479534.1,XM_021479535.1	3076.13	32.55	0.64	acap3b	NA	GO:0005096//GTPase activator activity	NA	K12489//Arf-GAP with coiled-coil, ANK repeat and PH domain-containing protein	gi|131889644|ref|NP_001076484.1|//arf-GAP with coiled-coil, ANK repeat and PH domain-containing protein 3 [Danio rerio]
100009648	NM_001083017.1	3096	57	1.11	rnf126	GO:0005634//nucleus;GO:0005737//cytoplasm	GO:0061630//ubiquitin protein ligase activity;GO:0008270//zinc ion binding	GO:0043161//proteasome-mediated ubiquitin-dependent protein catabolic process;GO:0042787//protein ubiquitination involved in ubiquitin-dependent protein catabolic process;GO:0000209//protein polyubiquitination	K11982//E3 ubiquitin-protein ligase RNF115/126 [EC:2.3.2.27]	gi|131888001|ref|NP_001076486.1|//E3 ubiquitin-protein ligase RNF126 [Danio rerio]
100009650	NM_001083019.1,XM_021467557.1,XM_021467558.1	2172.08	437.25	12.24	zgc:158482	NA	GO:0003824//catalytic activity	GO:0008152//metabolic process	K08746//solute carrier family 27 (fatty acid transporter), member 2 [EC:6.2.1.- 6.2.1.3]	gi|688595916|ref|XP_009291627.1|//PREDICTED: uncharacterized protein LOC100009650 isoform X1 [Danio rerio];gi|131888906|ref|NP_001076488.1|//uncharacterized protein LOC100009650 precursor [Danio rerio]
100009653	NM_001083022.1,XM_021466572.1	3137.89	72	1.39	klhl32	GO:0031463//Cul3-RING ubiquitin ligase complex	GO:0004842//ubiquitin-protein transferase activity	GO:0042787//protein ubiquitination involved in ubiquitin-dependent protein catabolic process	K10468//kelch-like protein 32	gi|131889419|ref|NP_001076491.1|//kelch-like protein 32 [Danio rerio]
100009655	NM_001083024.1,XM_009296610.3	1930	16	0.51	etv7	GO:0005634//nucleus	GO:0000981//RNA polymerase II transcription factor activity, sequence-specific DNA binding;GO:0043565//sequence-specific DNA binding	GO:0006357//regulation of transcription from RNA polymerase II promoter;GO:0048821//erythrocyte development	K03211//ETS translocation variant 6/7	gi|688610455|ref|XP_009294885.1|//PREDICTED: transcription factor ETV7 isoform X3 [Danio rerio];gi|131889273|ref|NP_001076493.1|//transcription factor ETV7 [Danio rerio]
100009656	NM_001320428.1,XM_021481321.1	2924.71	320.21	6.63	pcsk7	NA	NA	NA	K08673//proprotein convertase subtilisin/kexin type 7 [EC:3.4.21.-]	gi|1000814543|ref|NP_001307357.1|//proprotein convertase subtilisin/kexin type 7 precursor [Danio rerio]
100009657	NM_001083026.2,XM_009297372.3,XM_009297376.3,XM_021470093.1	6061.15	265	2.63	rps6ka3b	NA	NA	NA	K04373//ribosomal protein S6 kinase alpha-1/2/3/6 [EC:2.7.11.1]	gi|688614034|ref|XP_009295651.1|//PREDICTED: ribosomal protein S6 kinase alpha-3 isoform X5 [Danio rerio];gi|688614032|ref|XP_009295650.1|//PREDICTED: ribosomal protein S6 kinase alpha-3 isoform X4 [Danio rerio];gi|849527425|ref|NP_001076495.2|//ribosomal protein S6 kinase alpha-3 [Danio rerio];gi|688614026|ref|XP_009295647.1|//PREDICTED: ribosomal protein S6 kinase alpha-3 isoform X1 [Danio reri…
100009658	NM_001083027.2,XM_005168490.4,XM_005168491.4,XM_005168492.4	2709	3.76	0.08	mansc1	GO:0016021//integral component of membrane	NA	NA	NA	gi|131889204|ref|NP_001076496.1|//MANSC domain-containing protein 1 precursor [Danio rerio];gi|528510572|ref|XP_005168547.1|//PREDICTED: MANSC domain-containing protein 1 isoform X1 [Danio rerio]
100009659	NM_001083028.1	2935	762	15.71	patl1	GO:0016605//PML body;GO:0030014//CCR4-NOT complex;GO:0016607//nuclear speck;GO:0000932//P-body	GO:0003723//RNA binding	GO:0033962//cytoplasmic mRNA processing body assembly;GO:0000290//deadenylation-dependent decapping of nuclear-transcribed mRNA	K12617//DNA topoisomerase 2-associated protein PAT1	gi|131887972|ref|NP_001076497.1|//protein PAT1 homolog 1 [Danio rerio]
100009661	NM_001083030.1,XM_005163142.4	4964.7	314	3.81	brd1b	NA	GO:0008270//zinc ion binding	NA	K11349//bromodomain-containing protein 1	gi|131889088|ref|NP_001076499.1|//bromodomain containing 1b [Danio rerio];gi|528521932|ref|XP_005163199.1|//PREDICTED: bromodomain containing 1b isoform X1 [Danio rerio]
100009663	NM_001083031.1,XM_005165759.4,XM_009302184.3	3959.63	934.9	14.24	atg9a	GO:0000407//phagophore assembly site;GO:0016021//integral component of membrane;GO:0005776//autophagosome	NA	GO:0034497//protein localization to phagophore assembly site;GO:0044805//late nucleophagy;GO:0000422//autophagy of mitochondrion;GO:0034727//piecemeal microautophagy of the nucleus	K17907//autophagy-related protein 9	gi|131889980|ref|NP_001076500.1|//autophagy-related protein 9A [Danio rerio];gi|528481700|ref|XP_005165816.1|//PREDICTED: autophagy-related protein 9A isoform X1 [Danio rerio]
100033386	NM_001083032.1,XM_021466573.1	2741.9	84	1.86	irge4	GO:0016020//membrane	GO:0005525//GTP binding;GO:0003924//GTPase activity	NA	K17072//interferon gamma inducible protein 47	gi|131888921|ref|NP_001076501.1|//immunity-related GTPase family, e4 [Danio rerio];gi|688591117|ref|XP_009290582.1|//PREDICTED: interferon-inducible GTPase 5-like [Danio rerio]
100034366	NM_001083035.2	1542	10.71	0.43	cyp2p8	GO:0016021//integral component of membrane	GO:0008395//steroid hydroxylase activity;GO:0020037//heme binding;GO:0005506//iron ion binding;GO:0016712//oxidoreductase activity, acting on paired donors, with incorporation or reduction of molecular oxygen, reduced flavin or flavoprotein as one donor, and incorporation of one atom of oxygen;GO:0008392//arachidonic acid epoxygenase activity	GO:0019369//arachidonic acid metabolic process;GO:0055114//oxidation-reduction process	K07418//cytochrome P450 family 2 subfamily J [EC:1.14.14.1]	gi|131889653|ref|NP_001076504.1|//cytochrome P450, family 2, subfamily P, polypeptide 8 [Danio rerio]
100034367	XM_021469867.1	11691	2850.48	14.62	utrn	NA	NA	NA	K10366//dystrophin	gi|734626787|ref|XP_010741551.1|//PREDICTED: utrophin isoform X3 [Larimichthys crocea]
100034386	XM_017355282.2,XM_017355284.2,XM_021473999.1,XM_021474000.1	5542.82	23	0.25	si:dkeyp-27e10.3	NA	NA	NA	NA	gi|688547201|ref|XP_009298475.1|//PREDICTED: UPF0606 protein KIAA1549 homolog [Danio rerio]
100034387	NM_001083045.1,XM_009293856.3,XM_009293857.3,XM_009293859.3	6140.69	356	3.49	sphkap	GO:0005739//mitochondrion	GO:0051018//protein kinase A binding	GO:0010738//regulation of protein kinase A signaling	K16527//A-kinase anchor protein 11	gi|688598117|ref|XP_009292134.1|//PREDICTED: A-kinase anchor protein SPHKAP isoform X3 [Danio rerio];gi|131890033|ref|NP_001076514.1|//A-kinase anchor protein SPHKAP [Danio rerio];gi|688598110|ref|XP_009292131.1|//PREDICTED: A-kinase anchor protein SPHKAP isoform X1 [Danio rerio]
100034394	XM_017352306.2,XM_017352307.2,XM_017352308.2,XM_021473351.1,XM_021473352.1	3579.39	107	1.8	si:ch211-287b5.1	NA	NA	NA	NA	gi|688600589|ref|XP_005159765.2|//PREDICTED: coiled-coil domain-containing protein 132, partial [Danio rerio];gi|528510395|ref|XP_005159778.1|//PREDICTED: coiled-coil domain-containing protein 132-like [Danio rerio];gi|597794449|ref|XP_007259863.1|//PREDICTED: syndetin isoform X2 [Astyanax mexicanus];gi|597794447|ref|XP_007259862.1|//PREDICTED: syndetin isoform X1 [Astyanax mexicanus]
100034395	NM_001083047.1,XM_005159392.4	1472.01	40.39	1.68	aqp10b	NA	NA	NA	K09878//aquaporin-10;K08771//aquaporin-7	gi|528509125|ref|XP_005159449.1|//PREDICTED: aquaporin-10 isoform X1 [Danio rerio];gi|131890163|ref|NP_001076516.1|//aquaporin-10 [Danio rerio]
100034402	NM_001144052.1,XM_005166003.4,XM_009302530.3,XM_009302531.3,XM_009302532.3	2944.2	19.16	0.39	tgfa	NA	NA	NA	K08774//transforming growth factor, alpha	gi|528482826|ref|XP_005166060.1|//PREDICTED: protransforming growth factor alpha isoform X4 [Danio rerio];gi|688561083|ref|XP_009300806.1|//PREDICTED: protransforming growth factor alpha isoform X2 [Danio rerio];gi|221139877|ref|NP_001137524.1|//protransforming growth factor alpha precursor [Danio rerio];gi|688561081|ref|XP_009300805.1|//PREDICTED: protransforming growth factor alpha isoform X1 […
100034405	NM_001243321.1,XM_021468345.1	2789.28	38.85	0.84	capn3b	NA	NA	NA	K08573//calpain-3 [EC:3.4.22.54]	gi|343183372|ref|NP_001230250.1|//calpain-3-like [Danio rerio]
100034406	NM_001083049.1	1497	10.75	0.44	cyp2p7	GO:0016021//integral component of membrane	GO:0008395//steroid hydroxylase activity;GO:0020037//heme binding;GO:0005506//iron ion binding;GO:0016712//oxidoreductase activity, acting on paired donors, with incorporation or reduction of molecular oxygen, reduced flavin or flavoprotein as one donor, and incorporation of one atom of oxygen;GO:0008392//arachidonic acid epoxygenase activity	GO:0019369//arachidonic acid metabolic process;GO:0055114//oxidation-reduction process	K07418//cytochrome P450 family 2 subfamily J [EC:1.14.14.1]	gi|131887196|ref|NP_001076518.1|//cytochrome P450, family 2, subfamily P, polypeptide 7 [Danio rerio]
100034409	XM_021468715.1	2967	32	0.65	si:ch211-221n20.8	NA	NA	NA	K17307//fibulin 1/2	gi|688603778|ref|XP_003200826.3|//PREDICTED: fibrillin-2 [Danio rerio]
100034410	NM_001083050.1	1719	98	3.48	rmdn3	GO:0016021//integral component of membrane	NA	NA	NA	gi|131889753|ref|NP_001076519.1|//regulator of microtubule dynamics protein 3 [Danio rerio]
100034411	XM_021478950.1	7140	117.08	0.99	si:ch211-284a16.2	NA	NA	NA	K00288//methylenetetrahydrofolate dehydrogenase (NADP+) / methenyltetrahydrofolate cyclohydrolase / formyltetrahydrofolate synthetase [EC:1.5.1.5 3.5.4.9 6.3.4.3];K10848//DNA excision repair protein ERCC-4 [EC:3.1.-.-]	gi|326670673|ref|XP_003199267.1|//PREDICTED: uncharacterized protein si:ch211-284a16.2 [Danio rerio]
100034415	NM_001083052.1	419	1	0.16	si:dkey-6a5.3	NA	NA	NA	NA	gi|131887423|ref|NP_001076521.1|//uncharacterized protein LOC100034415 [Danio rerio]
100034417	NM_001327840.1,XM_005164773.4	1035	60	3.59	golt1ba	NA	NA	NA	K14396//polyadenylate-binding protein 2	gi|528476551|ref|XP_005164830.1|//PREDICTED: vesicle transport protein GOT1B isoform X2 [Danio rerio];gi|326666597|ref|XP_003198317.1|//PREDICTED: vesicle transport protein GOT1B isoform X1 [Danio rerio]
100034418	XM_017358154.2	1017	1	0.06	si:ch211-214k5.2	NA	NA	NA	K10059//C-type lectin domain family 4 member E;K06563//CD209 antigen;K17513//C-type lectin superfamily 17 member A	gi|688574227|ref|XP_009303574.1|//PREDICTED: asialoglycoprotein receptor 1 [Danio rerio]
100034425	XM_021469691.1	708	22.64	2.02	si:dkey-102c8.2	GO:0009986//cell surface;GO:0016021//integral component of membrane	GO:0005102//receptor binding	GO:0006955//immune response	K06582//natural killer cell receptor 2B4;K06570//lymphocyte antigen 9;K06499//carcinoembryonic antigen-related cell adhesion molecule;K06511//CD84 antigen	gi|688608595|ref|XP_009294454.1|//PREDICTED: SLAM family member 6 [Danio rerio]
100034426	NM_001083056.1,XM_005161679.4,XM_021469281.1	2634.41	34	0.78	mfsd6a	GO:0016021//integral component of membrane	NA	NA	NA	gi|131889469|ref|NP_001076525.1|//major facilitator superfamily domain-containing protein 6-A [Danio rerio];gi|528515792|ref|XP_005161737.1|//PREDICTED: major facilitator superfamily domain-containing protein 6-A isoform X2 [Danio rerio]
100034429	XM_017353360.2,XM_021469389.1	2092	9.07	0.26	znf1002	NA	NA	NA	K09228//KRAB domain-containing zinc finger protein	gi|688607278|ref|XP_009294113.1|//PREDICTED: LOW QUALITY PROTEIN: zinc finger protein 721 [Danio rerio]
100034430	XM_003200930.5	1549	35.12	1.39	si:dkey-1b17.8	NA	NA	NA	K09228//KRAB domain-containing zinc finger protein	gi|688607197|ref|XP_003200978.3|//PREDICTED: gastrula zinc finger protein XlCGF7.1 [Danio rerio]
100034432	XM_003201012.5,XM_005173992.4,XM_009296126.3,XM_021469457.1	2566.8	90	2.13	si:dkey-253d23.2	NA	GO:0046872//metal ion binding;GO:0003676//nucleic acid binding	NA	K09228//KRAB domain-containing zinc finger protein	gi|326678440|ref|XP_003201060.1|//PREDICTED: oocyte zinc finger protein XlCOF6 [Danio rerio]
100034434	XM_005170522.3,XM_021473464.1,XM_021474467.1	6267.94	242	2.32	polrmt	NA	NA	NA	K10908//DNA-directed RNA polymerase, mitochondrial [EC:2.7.7.6]	gi|528516161|ref|XP_005170579.1|//PREDICTED: DNA-directed RNA polymerase, mitochondrial [Danio rerio]
100034439	XM_009296344.2,XM_021473466.1,XM_021474468.1	869	2	0.14	si:dkey-21e2.4	NA	NA	NA	K01353//granzyme B [EC:3.4.21.79]	gi|688609320|ref|XP_009294619.1|//PREDICTED: granzyme-like protein 1 [Danio rerio]
100034441	XM_009295803.3	2385	53.92	1.37	znf1167	NA	GO:0046872//metal ion binding;GO:0003676//nucleic acid binding	NA	K09228//KRAB domain-containing zinc finger protein	gi|528515132|ref|XP_005161630.1|//PREDICTED: zinc finger protein OZF [Danio rerio]
100034442	NM_001083059.2,XM_021469282.1	1364	62.06	2.79	si:ch211-222k6.3	GO:0009986//cell surface;GO:0016021//integral component of membrane	GO:0005102//receptor binding	GO:0006955//immune response	K06582//natural killer cell receptor 2B4;K06570//lymphocyte antigen 9;K06499//carcinoembryonic antigen-related cell adhesion molecule;K06511//CD84 antigen	gi|303522269|ref|NP_001076528.2|//SLAM family member precursor [Danio rerio]
100034448	NM_001114487.1,XM_017353080.2,XM_021469283.1	1772.93	23.15	0.8	si:dkey-253d23.9	NA	GO:0046872//metal ion binding;GO:0003676//nucleic acid binding	NA	K09228//KRAB domain-containing zinc finger protein	gi|688608292|ref|XP_009294367.1|//PREDICTED: uncharacterized protein LOC100034448 isoform X1 [Danio rerio]
100034450	XM_021469619.1,XM_021473528.1	3063	13.92	0.27	pimr100	NA	NA	NA	K08807//proto-oncogene serine/threonine-protein kinase Pim-3 [EC:2.7.11.1]	gi|688567231|ref|XP_001341574.5|//PREDICTED: aurora kinase [Danio rerio]
100034454	XM_017353363.2,XM_021469390.1,XM_021469391.1,XM_021469392.1	2364	37.15	0.95	si:dkey-15h8.10	NA	NA	NA	K10516//zinc finger and BTB domain-containing protein 45	gi|688607280|ref|XP_005161626.2|//PREDICTED: uncharacterized protein si:dkey-15h8.10 [Danio rerio]
100034455	XM_009295802.3	4585	60.91	0.8	si:dkey-15h8.16	NA	NA	NA	K09228//KRAB domain-containing zinc finger protein	gi|528515138|ref|XP_005161633.1|//PREDICTED: zinc finger protein 525 [Danio rerio]
100034458	XM_021469388.1	2949	81.98	1.68	znf1159	NA	GO:0046872//metal ion binding;GO:0003676//nucleic acid binding	NA	K09228//KRAB domain-containing zinc finger protein	gi|688607187|ref|XP_009294084.1|//PREDICTED: zinc finger protein 501 [Danio rerio]
100034462	NM_001083062.2	2741	292	6.45	si:dkey-24l11.2	NA	NA	NA	K20473//neuroblastoma-amplified sequence	gi|528508099|ref|XP_005159349.1|//PREDICTED: uncharacterized protein LOC100034462 isoform X1 [Danio rerio]
100034467	NM_001083064.1	1937	3	0.09	si:ch211-132b12.1	GO:0016021//integral component of membrane	GO:0005328//neurotransmitter:sodium symporter activity	GO:0006836//neurotransmitter transport	K05039//solute carrier family 6 (neurotransmitter transporter, GABA) member 6/8/11/12/13	gi|131889822|ref|NP_001076533.1|//uncharacterized protein LOC100034467 [Danio rerio]
100034468	XM_009295942.3,XM_009295944.3,XM_009295945.3,XM_017353465.2,XM_021469519.1	1778.92	3.88	0.13	si:ch211-239m17.1	NA	NA	NA	K06582//natural killer cell receptor 2B4;K06570//lymphocyte antigen 9;K06511//CD84 antigen	gi|688607582|ref|XP_009294220.1|//PREDICTED: uncharacterized protein si:ch211-239m17.1 isoform X4 [Danio rerio];gi|688607574|ref|XP_009294217.1|//PREDICTED: uncharacterized protein si:ch211-239m17.1 isoform X1 [Danio rerio];gi|688607579|ref|XP_009294219.1|//PREDICTED: uncharacterized protein si:ch211-239m17.1 isoform X3 [Danio rerio]
100034470	NM_001130611.1	1446	112.22	4.76	tapbp.2	GO:0016020//membrane	NA	GO:0019885//antigen processing and presentation of endogenous peptide antigen via MHC class I	K08058//TAP binding protein (tapasin)	gi|194578851|ref|NP_001124083.1|//TAP binding protein (tapasin), tandem duplicate 2 [Danio rerio]
100034472	XM_017353302.2,XM_021469696.1	1184	2	0.1	si:dkey-78l4.10	NA	NA	NA	K01353//granzyme B [EC:3.4.21.79]	gi|688609399|ref|XP_005170597.2|//PREDICTED: uncharacterized protein si:dkey-78l4.10 [Danio rerio]
100034473	NM_001130612.1,XM_021474895.1	1707.84	52.03	1.86	atxn10	GO:0016021//integral component of membrane	NA	NA	K19323//ataxin-10	gi|194578853|ref|NP_001124084.1|//ataxin-10 [Danio rerio]
100034474	NM_001083065.1,XM_005159395.4	3818	21.04	0.33	si:dkeyp-85e10.2	NA	NA	NA	NA	gi|528509131|ref|XP_005159452.1|//PREDICTED: uncharacterized protein LOC100034474 isoform X2 [Danio rerio]
100034477	NM_001083066.1,XM_005159396.4,XM_005159397.4,XM_021467965.1,XM_021467966.1,XM_021467967.1,XM_021467968.1,XM_021467969.1	5145.82	1505	17.6	ubap2l	NA	NA	NA	NA	gi|131887280|ref|NP_001076535.1|//ubiquitin-associated protein 2-like [Danio rerio] ;gi|528509139|ref|XP_005159456.1|//PREDICTED: ubiquitin-associated protein 2-like isoform X5 [Danio rerio];gi|528509133|ref|XP_005159453.1|//PREDICTED: ubiquitin-associated protein 2-like isoform X2 [Danio rerio];gi|528509137|ref|XP_005159455.1|//PREDICTED: ubiquitin-associated protein 2-like isoform X4 [Danio rer…
100034478	XM_017353244.2,XM_021473484.1	750	1	0.08	si:dkey-78l4.11	NA	NA	NA	K01353//granzyme B [EC:3.4.21.79]	gi|326678554|ref|XP_003201093.1|//PREDICTED: duodenase-1 [Danio rerio]
100034480	XM_003198775.5,XM_021476956.1	1087	5	0.28	si:ch211-188c18.1	NA	NA	NA	K06457//T-cell surface glycoprotein CD7	gi|528482153|ref|XP_003198823.2|//PREDICTED: uncharacterized protein si:ch211-188c18.1 isoform X1 [Danio rerio]
100034482	XM_003200450.5,XM_005159152.4	2243	69	1.87	si:dkey-242h9.3	NA	NA	NA	K05853//Ca2+ transporting ATPase, sarcoplasmic/endoplasmic reticulum [EC:3.6.3.8];K00729//dolichyl-phosphate beta-glucosyltransferase [EC:2.4.1.117]	gi|528507984|ref|XP_003200498.2|//PREDICTED: uncharacterized protein si:dkey-242h9.3 isoform X2 [Danio rerio];gi|528507982|ref|XP_005159209.1|//PREDICTED: uncharacterized protein si:dkey-242h9.3 isoform X1 [Danio rerio]
100034485	XM_003200501.5,XM_005159316.4,XM_005159317.4,XM_005159318.4,XM_009293917.3,XM_009293918.2,XM_021468219.1	4387.69	11	0.15	syngap1a	GO:0031235//intrinsic component of the cytoplasmic side of the plasma membrane;GO:0005737//cytoplasm	GO:0005096//GTPase activator activity	GO:0043087//regulation of GTPase activity;GO:0046580//negative regulation of Ras protein signal transduction	K17631//Ras/Rap GTPase-activating protein SynGAP	gi|528508799|ref|XP_005159375.1|//PREDICTED: ras/Rap GTPase-activating protein SynGAP isoform X4 [Danio rerio];gi|528508795|ref|XP_003200549.2|//PREDICTED: ras/Rap GTPase-activating protein SynGAP isoform X2 [Danio rerio];gi|528508797|ref|XP_005159374.1|//PREDICTED: ras/Rap GTPase-activating protein SynGAP isoform X3 [Danio rerio];gi|528508793|ref|XP_005159373.1|//PREDICTED: ras/Rap GTPase-activa…
100034487	NM_001083068.1,XM_005159560.3,XM_009294101.1	4363.85	445	6.15	lrp12	NA	NA	NA	K20050//low-density lipoprotein receptor-related protein 3/10/12	gi|688599290|ref|XP_009292376.1|//PREDICTED: low-density lipoprotein receptor-related protein 12 isoform X2 [Danio rerio];gi|171846373|gb|AAI61621.1|//Si:ch211-204a13.4 protein [Danio rerio];gi|131889079|ref|NP_001076537.1|//low-density lipoprotein receptor-related protein 12 [Danio rerio]
100034488	XM_005170088.4,XM_021468323.1,XM_021468324.1	3114	6	0.12	pimr80	NA	NA	NA	K08807//proto-oncogene serine/threonine-protein kinase Pim-3 [EC:2.7.11.1];K04702//proto-oncogene serine/threonine-protein kinase Pim-1 [EC:2.7.11.1]	gi|528509932|ref|XP_005170145.1|//PREDICTED: serine/threonine-protein kinase pim-2 [Danio rerio]
100034498	XM_003200612.5,XM_021468159.1,XM_021473350.1	3997	115	1.74	pag1	GO:0044425//membrane part;GO:0044464//cell part	NA	GO:0050794//regulation of cellular process	NA	gi|326676729|ref|XP_003200660.1|//PREDICTED: phosphoprotein associated with glycosphingolipid-enriched microdomains 1 [Danio rerio]
100034499	XM_005159148.4,XM_021467789.1,XM_021473266.1,XM_021473267.1	2735.01	9.94	0.22	b3gnt9	NA	NA	NA	K18705//beta-1,3-N-acetylglucosaminyltransferase 9 [EC:2.4.1.-]	gi|528507964|ref|XP_005159205.1|//PREDICTED: UDP-GlcNAc:betaGal beta-1,3-N-acetylglucosaminyltransferase 9 [Danio rerio]
100034503	NM_001083072.1,XM_005159580.4	2941	3	0.06	grhl2b	NA	NA	NA	K09275//transcription factor CP2 and related proteins	gi|336391089|tpg|DAA34835.1|//TPA_exp: grainyhead-like 2b protein [Danio rerio];gi|131886282|ref|NP_001076541.1|//grainyhead-like protein 2 homolog [Danio rerio]
100034506	NM_001083074.2	1048	10	0.59	tmem238a	GO:0016021//integral component of membrane	NA	NA	NA	gi|131888707|ref|NP_001076543.1|//uncharacterized protein LOC100034506 [Danio rerio]
100034507	NM_001144053.1,XM_005159695.4	2769	3	0.07	cdk6	NA	NA	NA	K02091//cyclin-dependent kinase 6 [EC:2.7.11.22]	gi|528510328|ref|XP_005159752.1|//PREDICTED: cyclin-dependent kinase 6 isoform X1 [Danio rerio];gi|221139898|ref|NP_001137525.1|//cyclin-dependent kinase 6 [Danio rerio]
100034513	NM_001083075.1,XM_005159402.3,XM_005159403.4	6355.75	899	8.5	znf865	NA	NA	NA	K09228//KRAB domain-containing zinc finger protein	gi|131886525|ref|NP_001076544.1|//zinc finger protein 865 [Danio rerio]
100034518	XM_009293640.3,XM_009293641.3	5178	1	0.01	kiaa1549lb	NA	NA	NA	NA	gi|688597251|ref|XP_009291915.1|//PREDICTED: UPF0606 protein KIAA1549L isoform X1 [Danio rerio];gi|688597254|ref|XP_009291916.1|//PREDICTED: UPF0606 protein KIAA1549L isoform X2 [Danio rerio]
100034519	XM_003200435.5,XM_021467774.1	4061	18.01	0.27	btbd11b	NA	NA	NA	K10483//BTB/POZ domain-containing protein 11	gi|326676005|ref|XP_003200483.1|//PREDICTED: ankyrin repeat and BTB/POZ domain-containing protein BTBD11-B isoform X1 [Danio rerio];gi|528507692|ref|XP_005170017.1|//PREDICTED: ankyrin repeat and BTB/POZ domain-containing protein BTBD11-B isoform X2 [Danio rerio]
100034520	XM_003200548.5,XM_005159489.4,XM_005159490.4	7095	3	0.03	shisa7b	GO:0032281//AMPA glutamate receptor complex;GO:0045202//synapse	NA	GO:0048172//regulation of short-term neuronal synaptic plasticity	K10135//scotin;K10583//ubiquitin-conjugating enzyme E2 S [EC:2.3.2.23]	gi|326676519|ref|XP_003200596.1|//PREDICTED: protein shisa-6 homolog isoform X1 [Danio rerio];gi|528509361|ref|XP_005159547.1|//PREDICTED: protein shisa-6 homolog isoform X2 [Danio rerio]
100034521	NM_001083079.1	808	13	1.01	pnrc1	NA	NA	NA	K18774//proline-rich nuclear receptor coactivator 1	gi|131889625|ref|NP_001076548.1|//proline-rich nuclear receptor coactivator 1 [Danio rerio]
100034522	NM_001242996.1,XM_005160551.4,XM_005160552.4	5126	20.49	0.24	mthfd1l	NA	GO:0004488//methylenetetrahydrofolate dehydrogenase (NADP+) activity;GO:0005524//ATP binding;GO:0004329//formate-tetrahydrofolate ligase activity	GO:0055114//oxidation-reduction process;GO:0009396//folic acid-containing compound biosynthetic process	K13402//monofunctional C1-tetrahydrofolate synthase, mitochondrial [EC:6.3.4.3]	gi|339717169|ref|NP_001229925.1|//monofunctional C1-tetrahydrofolate synthase, mitochondrial [Danio rerio]
100034523	XM_017352715.2	939	10.97	0.73	ccl38.6	GO:0005615//extracellular space	GO:0008009//chemokine activity;GO:0048020//CCR chemokine receptor binding	GO:0007186//G-protein coupled receptor signaling pathway;GO:0048247//lymphocyte chemotaxis;GO:0030593//neutrophil chemotaxis;GO:0070098//chemokine-mediated signaling pathway;GO:0043547//positive regulation of GTPase activity;GO:0071356//cellular response to tumor necrosis factor;GO:0006954//inflammatory response;GO:0071346//cellular response to interferon-gamma;GO:0071347//cellular response to in…	K14624//C-C motif chemokine 2;K16596//C-C motif chemokine 8;K21092//C-C motif chemokine 14;K05509//C-C motif chemokine 7	gi|156717214|ref|NP_001076549.2|//uncharacterized protein LOC100034523 precursor [Danio rerio]
100034529	XM_009296121.3	2928	15.82	0.33	si:dkey-253d23.8	NA	GO:0003700//DNA binding transcription factor activity	NA	K09228//KRAB domain-containing zinc finger protein	gi|688608413|ref|XP_009294396.1|//PREDICTED: gastrula zinc finger protein XlCGF26.1 [Danio rerio]
100034531	NM_001083082.1,XM_021469284.1,XM_021469285.1	2541.23	58.25	1.39	si:ch211-222k6.1	NA	NA	NA	K09228//KRAB domain-containing zinc finger protein	gi|168823489|ref|NP_001108377.1|//uncharacterized protein LOC100141340 [Danio rerio];gi|131889479|ref|NP_001076551.1|//uncharacterized protein LOC100034531 [Danio rerio];gi|528515702|ref|XP_005174058.1|//PREDICTED: gastrula zinc finger protein XlCGF57.1-like [Danio rerio]
100034533	XM_003200638.5,XM_005159770.4	7527.08	357.55	2.85	si:ch211-193k19.1	NA	NA	NA	K15619//Kunitz-type protease inhibitor 1	gi|528510527|ref|XP_003200686.2|//PREDICTED: dyslexia-associated protein KIAA0319-like protein homolog isoform X2 [Danio rerio];gi|528510525|ref|XP_005159827.1|//PREDICTED: dyslexia-associated protein KIAA0319-like protein homolog isoform X1 [Danio rerio]
100034534	XM_017355462.2	2405	2	0.05	si:dkey-23a23.2	NA	NA	NA	K11428//histone-lysine N-methyltransferase SETD8 [EC:2.1.1.43]	gi|528476973|ref|XP_003198339.2|//PREDICTED: uncharacterized protein si:dkey-23a23.2 [Danio rerio]
100034535	NM_001089463.1,XM_021467562.1	2069	8	0.24	bbs10	NA	GO:0005524//ATP binding	GO:0060027//convergent extension involved in gastrulation	K19401//Bardet-Biedl syndrome 10 protein	gi|148230196|ref|NP_001082932.1|//Bardet-Biedl syndrome 10 protein [Danio rerio];gi|528507453|ref|XP_005159053.1|//PREDICTED: Bardet-Biedl syndrome 10 protein isoform X1 [Danio rerio]
100034537	XM_017355684.2	3511	1.93	0.03	si:ch211-237a4.2	NA	NA	NA	K20865//NACHT, LRR and PYD domains-containing protein 12	gi|688551387|ref|XP_009299150.1|//PREDICTED: protein NLRC3-like [Danio rerio]
100034540	NM_001083084.1,XM_005159404.4	855	1	0.07	cacng7a	NA	NA	NA	K04872//voltage-dependent calcium channel gamma-7	gi|131888145|ref|NP_001076553.1|//calcium channel, voltage-dependent, gamma subunit 7a [Danio rerio];gi|528509149|ref|XP_005159461.1|//PREDICTED: calcium channel, voltage-dependent, gamma subunit 7a isoform X1 [Danio rerio]
100034546	NM_001083086.1,XM_005164995.4	2813.2	242.82	5.23	tmem168a	GO:0016021//integral component of membrane	NA	NA	NA	gi|131889490|ref|NP_001076555.1|//transmembrane protein 168-A [Danio rerio]
100034551	NM_001127468.1,XM_021468346.1	2512	8	0.19	drc1	GO:0005737//cytoplasm;GO:0005930//axoneme	NA	GO:0060285//cilium-dependent cell motility;GO:0070286//axonemal dynein complex assembly;GO:0071973//bacterial-type flagellum-dependent cell motility	K19754//dynein regulatry complex protein 1	gi|476007140|sp|F1QRC1.1|DRC1_DANRE//RecName: Full=Dynein regulatory complex protein 1; AltName: Full=Coiled-coil domain-containing protein 164;gi|188536032|ref|NP_001120940.1|//dynein regulatory complex protein 1 [Danio rerio]
100034559	XM_017353396.2	1560	24.88	0.98	znf1181	NA	NA	NA	K09228//KRAB domain-containing zinc finger protein	gi|688607335|ref|XP_005170429.2|//PREDICTED: gastrula zinc finger protein XlCGF49.1 isoform X1 [Danio rerio]
100034563	XM_003200973.5	4144	359.36	5.23	si:rp71-36a1.3	GO:0016021//integral component of membrane	NA	NA	K06582//natural killer cell receptor 2B4;K06479//CD48 antigen;K06499//carcinoembryonic antigen-related cell adhesion molecule	gi|326678229|ref|XP_003201021.1|//PREDICTED: uncharacterized protein si:rp71-36a1.3 [Danio rerio]
100034566	XM_003200972.5	2493	112.42	2.74	si:rp71-36a1.2	NA	NA	NA	K06582//natural killer cell receptor 2B4;K06570//lymphocyte antigen 9	gi|528515333|ref|XP_003201020.2|//PREDICTED: uncharacterized protein si:rp71-36a1.2 [Danio rerio]
100034574	NM_001083088.1,XM_017352171.2	795	4.54	0.36	si:ch211-193k19.2	GO:0016021//integral component of membrane	NA	NA	K04256//c-opsin	gi|131889277|ref|NP_001076557.1|//uncharacterized protein LOC100034574 [Danio rerio];gi|688600799|ref|XP_009292710.1|//PREDICTED: uncharacterized protein LOC100034574 isoform X1 [Danio rerio]
100034575	XM_003200478.5,XM_005173678.4,XM_021467869.1	5967	45.51	0.46	vwa7	NA	NA	NA	K17341//hemicentin	gi|528508415|ref|XP_005173735.1|//PREDICTED: von Willebrand factor A domain-containing protein 7 isoform X3 [Danio rerio];gi|528508413|ref|XP_003200526.2|//PREDICTED: von Willebrand factor A domain-containing protein 7 isoform X1 [Danio rerio]
100034578	NM_001083089.1,XM_005164445.4,XM_009299940.3	1833.78	14.27	0.47	si:dkey-97m3.1	NA	NA	NA	K13356//alcohol-forming fatty acyl-CoA reductase [EC:1.2.1.84]	gi|131889958|ref|NP_001076558.1|//fatty acyl-CoA reductase 1 [Danio rerio]
100034579	NM_001083090.1,XM_005159591.4,XM_009294287.3,XM_009294288.3,XM_009294290.3	5127.6	31	0.36	si:ch211-194e15.5	NA	NA	NA	K19527//vacuolar protein sorting-associated protein 13D	gi|528510097|ref|XP_005159648.1|//PREDICTED: uncharacterized protein KIAA1522 homolog isoform X2 [Danio rerio];gi|688600291|ref|XP_009292565.1|//PREDICTED: uncharacterized protein KIAA1522 homolog isoform X3 [Danio rerio];gi|131888380|ref|NP_001076559.1|//uncharacterized protein KIAA1522 homolog [Danio rerio];gi|688600283|ref|XP_009292562.1|//PREDICTED: uncharacterized protein KIAA1522 homolog is…
100034580	NM_001083091.1,XM_005159405.4,XM_009294017.3,XM_009294018.3	3536	1	0.02	cacng6a	NA	NA	NA	K04871//voltage-dependent calcium channel gamma-6	gi|131889191|ref|NP_001076560.1|//voltage-dependent calcium channel gamma-6 subunit [Danio rerio]
100034581	NM_001144054.1,XM_021467971.1	3432.26	1282.1	22.56	ctnnal1	NA	NA	NA	K05691//catenin alpha;K18763//la-related protein 4	gi|221139861|ref|NP_001137526.1|//alpha-catulin [Danio rerio]
100034584	XM_003200425.5,XM_005159005.4,XM_021467751.1,XM_021467752.1	2620	79.24	1.83	neto2b	NA	NA	NA	K14616//cubilin	gi|528507477|ref|XP_005159062.1|//PREDICTED: neuropilin and tolloid-like protein 2 isoform X2 [Danio rerio];gi|326675965|ref|XP_003200473.1|//PREDICTED: neuropilin and tolloid-like protein 2 isoform X1 [Danio rerio]
100034588	XM_003201031.5,XM_021469590.1	842	12.03	0.89	si:dkey-78l4.6	NA	NA	NA	K01353//granzyme B [EC:3.4.21.79]	gi|326678508|ref|XP_003201079.1|//PREDICTED: cathepsin G [Danio rerio]
100034589	NM_001083092.1,XM_021468347.1,XM_021468348.1,XM_021468349.1,XM_021468350.1	4402	46	0.63	si:ch211-51a19.5	NA	NA	NA	NA	gi|131887391|ref|NP_001076561.1|//uncharacterized protein LOC100034589 [Danio rerio];gi|688570636|ref|XP_009302845.1|//PREDICTED: LOW QUALITY PROTEIN: uncharacterized protein LOC794954 [Danio rerio]
100034605	XM_003201029.2	1008	4.1	0.25	si:dkey-78l4.1	NA	NA	NA	K01353//granzyme B [EC:3.4.21.79]	gi|326678504|ref|XP_003201077.1|//PREDICTED: granzyme-like protein 1 [Danio rerio]
100034609	XM_003200774.5	4687	45.58	0.59	dusp10	NA	NA	NA	K20216//dual specificity phosphatase 10 [EC:3.1.3.16 3.1.3.48]	gi|326677387|ref|XP_003200822.1|//PREDICTED: dual specificity protein phosphatase 10 [Danio rerio]
100034610	NM_001083097.1,XM_005160618.4	1234.49	37	1.85	adat2	GO:0052718//tRNA-specific adenosine-34 deaminase complex	GO:0034548//N-cyclopropylammeline deaminase activity;GO:0044682//archaeal-specific GTP cyclohydrolase activity;GO:0034549//N-cyclopropylammelide alkylamino hydrolase activity;GO:0008270//zinc ion binding;GO:0052717//tRNA-specific adenosine-34 deaminase activity;GO:0043829//tRNA-specific adenosine-37 deaminase activity;GO:0034547//N-cyclopropylmelamine deaminase activity;GO:0043723//2,5-diamino-6-…	GO:0002100//tRNA wobble adenosine to inosine editing	K15441//tRNA-specific adenosine deaminase 2 [EC:3.5.4.-]	gi|161784292|sp|Q5RIV4.2|ADAT2_DANRE//RecName: Full=tRNA-specific adenosine deaminase 2; AltName: Full=Deaminase domain-containing protein 1; AltName: Full=tRNA-specific adenosine-34 deaminase subunit ADAT2;gi|131888897|ref|NP_001076566.1|//tRNA-specific adenosine deaminase 2 [Danio rerio]
100034611	XM_009305300.3	1473	3.01	0.13	si:ch211-214k5.3	NA	NA	NA	K06563//CD209 antigen;K10060//C-type lectin domain family 4 member F;K17513//C-type lectin superfamily 17 member A	gi|688574233|ref|XP_009303575.1|//PREDICTED: CD209 antigen-like protein B [Danio rerio]
100034614	NM_001346276.1	718	270	23.68	mrpl54	NA	NA	NA	K17435//large subunit ribosomal protein L54	gi|126253798|sp|Q1LXI5.2|RM54_DANRE//RecName: Full=39S ribosomal protein L54, mitochondrial; Short=L54mt; Short=MRP-L54; Flags: Precursor
100034619	XM_009296120.3	1630	29.42	1.1	si:dkey-253d23.11	NA	GO:0046872//metal ion binding;GO:0003676//nucleic acid binding	NA	K09228//KRAB domain-containing zinc finger protein	gi|688608411|ref|XP_009294395.1|//PREDICTED: zinc finger protein 501 [Danio rerio]
100034620	XM_003201046.2,XM_021473468.1,XM_021474470.1	844	1	0.07	si:dkey-21e2.14	NA	NA	NA	K01353//granzyme B [EC:3.4.21.79]	gi|326678556|ref|XP_003201094.1|//PREDICTED: mast cell protease 3 [Danio rerio]
100034622	NM_001083098.2	1426	3.74	0.16	znf1174	NA	NA	NA	K09228//KRAB domain-containing zinc finger protein	gi|131890125|ref|NP_001076567.1|//zinc finger protein 347-like [Danio rerio]
100034626	XM_009295495.2,XM_021469091.1	4511	246.25	3.29	si:dkey-19f23.1	NA	NA	NA	NA	gi|688605900|ref|XP_009293770.1|//PREDICTED: uncharacterized protein si:dkey-19f23.1 [Danio rerio]
100034627	XM_021466311.1	1815	2	0.07	atg16l2	NA	NA	NA	K20868//autophagy-related protein 16-2	gi|688587025|ref|XP_009289744.1|//PREDICTED: autophagy-related protein 16-2 isoform X2 [Danio rerio]
100034628	XM_009296360.3,XM_021469695.1	948	1	0.07	si:dkey-78l4.8	NA	NA	NA	K01353//granzyme B [EC:3.4.21.79]	gi|688609397|ref|XP_009294635.1|//PREDICTED: mast cell protease 1A [Danio rerio]
100034631	NM_001083100.1,XM_005159406.4,XM_009294019.3,XM_009294020.3	3086.32	208	4.08	trim46b	NA	NA	NA	K12022//tripartite motif-containing protein 46	gi|131886491|ref|NP_001076569.1|//tripartite motif-containing 46 [Danio rerio];gi|688598837|ref|XP_009292294.1|//PREDICTED: tripartite motif-containing 46 isoform X1 [Danio rerio];gi|688598842|ref|XP_009292295.1|//PREDICTED: tripartite motif-containing 46 isoform X3 [Danio rerio]
100034634	XM_005161696.4	1818	45	1.51	si:dkeyp-122a9.1	NA	NA	NA	NA	gi|528515834|ref|XP_005161753.1|//PREDICTED: uncharacterized protein si:dkeyp-122a9.1 [Danio rerio]
100034635	XM_003200615.5,XM_021468158.1	2342	506	13.12	sync	NA	NA	NA	K10377//syncoilin 1	gi|326676736|ref|XP_003200663.1|//PREDICTED: syncoilin isoform X2 [Danio rerio]
100034640	NM_001114488.1	2304	11.91	0.31	si:ch211-127b11.1	GO:0002116//semaphorin receptor complex;GO:0005887//integral component of plasma membrane	GO:0017154//semaphorin receptor activity	GO:1902287//semaphorin-plexin signaling pathway involved in axon guidance;GO:0043087//regulation of GTPase activity;GO:0030334//regulation of cell migration;GO:0007162//negative regulation of cell adhesion;GO:0050772//positive regulation of axonogenesis;GO:0008360//regulation of cell shape;GO:0002040//sprouting angiogenesis	K06821//plexin B	gi|167555196|ref|NP_001107960.1|//uncharacterized protein LOC100034640 [Danio rerio]
100034645	NM_001083103.1	958	1.68	0.11	taar14l	NA	NA	NA	K05051//trace amine associated receptor	gi|131887407|ref|NP_001076572.1|//trace amine associated receptor 14l [Danio rerio]
100034654	XM_003201050.4,XM_021473474.1	875.49	7	0.5	si:dkey-78l4.7	NA	NA	NA	K01353//granzyme B [EC:3.4.21.79]	gi|326678566|ref|XP_003201098.1|//PREDICTED: duodenase-1 [Danio rerio]
100034656	XM_003200543.4	701	1	0.09	si:dkey-211g8.5	NA	NA	NA	NA	gi|528509369|ref|XP_003200591.2|//PREDICTED: uncharacterized protein si:dkey-211g8.5 [Danio rerio]
100036547	XM_021470244.1	17108	7	0.02	scospondin	NA	NA	NA	K21125//mucin-5AC	gi|688615336|ref|XP_009295945.1|//PREDICTED: LOW QUALITY PROTEIN: SCO-spondin [Danio rerio]
100036549	NM_001083583.1	3873	517	8.05	ctr9	GO:0016593//Cdc73/Paf1 complex	GO:0000993//RNA polymerase II core binding	GO:0014032//neural crest cell development;GO:0043473//pigmentation;GO:0006355//regulation of transcription, DNA-templated;GO:0007507//heart development;GO:0051569//regulation of histone H3-K4 methylation;GO:0001756//somitogenesis	K15176//RNA polymerase-associated protein CTR9	gi|134133313|ref|NP_001077052.1|//RNA polymerase-associated protein CTR9 homolog [Danio rerio]
[truncated: 20,452 more rows]

## Sheet: AB_2heart.gene.fpkm
gene_id	transcript_id(s)	length	expected_count	FPKM	Symbol	Cellular Component	Molecular Function	Biological Process	Kegg Orthology	Nr Description
[truncated: 21,236 more rows]

## Sheet: HO_1heart.gene.fpkm
gene_id	transcript_id(s)	length	expected_count	FPKM	Symbol	Cellular Component	Molecular Function	Biological Process	Kegg Orthology	Nr Description
[truncated: 22,331 more rows]

## Sheet: Ho_2heart.gene.fpkm
gene_id	transcript_id(s)	length	expected_count	FPKM	Symbol	Cellular Component	Molecular Function	Biological Process	Kegg Orthology	Nr Description
[truncated: 21,926 more rows]
